# Supplementary material for: On the analysis of metabolite quantitative trait loci: Impact of different data transformations and study designs
Source: Sci Adv. 2025 Apr 11;11(15):eadp4532. doi: 10.1126/sciadv.adp4532 (PMC11988406; doi:10.1126/sciadv.adp4532)
Supplement: Supplementary file 2 — Data S1 [file sciadv.adp4532_data_s1.zip]

Archive with 1 entries (1 files):
- adp4532_data_s1.xlsx
