# Supplementary material for: On the analysis of metabolite quantitative trait loci: Impact of different data transformations and study designs
Source: Sci Adv. 2025 Apr 11;11(15):eadp4532. doi: 10.1126/sciadv.adp4532 (PMC11988406; doi:10.1126/sciadv.adp4532)
Supplement: Supplementary file 2 — Data S1 [file sciadv.adp4532_data_s1.zip › adp4532_data_s1.xlsx]

## Sheet: Supple_Table 1
Supplemenatry Table 1. The significant metQTL-associations in the permutation-based tests of Model 1, where the results in each Model are compared.
Metabolite	gene.symbol	gene.id	metabolite	#CHROM	POS	ID	REF	ALT	A1	A1_FREQ	TEST	OBS_CT	beta_Model1	se_Model1	P_Model1	P_permutation	beta_Huber	Z_Huber	P_Huber	beta_Model2	se_Model2	P_Model2	beta_Model3	se_Model3	P_Model3	P_Model4	P_Model5	A1.camp	beta.camp	se.camp	P.camp
linoleoyl ethanolamide	FAAH	ENSG00000117480	QI10950	1	46405089	rs324420	C	A	A	0.27402	ADD	1020	0.151262	0.0213318	2.50903e-12	1e-09	-0.150359	-7.26142	7.95135e-13	0.357651	0.0471899	7.89467e-14	0.354281	0.0473291	1.55524e-13	1.1e-08	2.31e-09	A	0.13675	0.0380262	0.000345727
biliverdin	UGT1A6	ENSG00000167165	QI2497	2	233757337	rs1976391	A	G	G	0.288932	ADD	1021	0.225313	0.0311751	9.72772e-13	1e-09	-0.209543	-14.569	1.35081e-43	0.637434	0.0440808	3.35726e-43	0.653382	0.0445157	2.43792e-44	3.1e-05	1.91e-14	G	0.345294	0.0233561	3.33057e-43
PE(38:6)	ALDH1A2	ENSG00000128918	QI4564	15	58388444	rs35853021	G	T	T	0.340551	ADD	1016	0.146061	0.0169307	2.44034e-17	1e-09	-0.150447	-8.83989	3.4227e-18	0.387017	0.045427	5.82074e-17	0.402644	0.0466032	2.19743e-17	5.88e-07	1e-06	T	0.109584	0.0215829	4.9189e-07
PE(38:6)	LIPC	ENSG00000166035	QI4564	15	58431740	rs2070895	G	A	A	0.438725	ADD	1020	0.195103	0.0158322	1.3443e-32	1e-09	-0.199682	-12.6313	4.52342e-34	0.522953	0.0424421	1.36787e-32	0.537773	0.0435739	1.10211e-32	7.12e-12	5.84e-12	A	0.141077	0.0231125	1.71872e-09
PE(36:4)	LIPC	ENSG00000166035	QI4571	15	58431740	rs2070895	G	A	A	0.438725	ADD	1020	0.102791	0.015621	7.54243e-11	1e-09	-0.107048	-7.0181	3.82602e-12	0.301088	0.0452251	4.57343e-11	0.309271	0.045822	2.50477e-11	0.00021	0.000231	A	0.109904	0.0215324	4.29269e-07
PE(34:2)	LIPC	ENSG00000166035	QI4618	15	58431740	rs2070895	G	A	A	0.438725	ADD	1020	0.119331	0.0178867	4.17473e-11	1e-09	-0.120054	-6.52083	1.09248e-10	0.300708	0.0449025	3.53655e-11	0.304703	0.0456711	4.17044e-11	0.000467	0.00043	A	0.129554	0.0249908	2.84823e-07
PC(P-36:4)/PC(O-36:5)	FADS2	ENSG00000134824	QI5277	11	61854755	rs174600	T	C	C	0.472086	ADD	1021	-0.0858344	0.0124307	8.8803e-12	1e-09	0.085765	6.71502	3.10766e-11	-0.292925	0.0426577	1.14725e-11	-0.300658	0.0437474	1.10404e-11	6.56e-08	7.93e-08	C	-0.0257187	0.0169298	0.129182
SM(d18:1/14:0)	PPP2R5E	ENSG00000154001	QI5675	14	63765502	rs7160525	G	A	A	0.261998	ADD	1021	0.136072	0.0173621	1.16731e-14	1e-09	-0.137536	-7.70338	3.44674e-14	0.373051	0.0474553	9.7624e-15	0.381495	0.0487429	1.26415e-14	3.23e-07	3.84e-07	A	0.139466	0.0222823	6.77087e-10
LPC(20:4)	FADS2	ENSG00000134824	QI5895	11	61830500	rs1535	A	G	G	0.482776	ADD	1016	-0.178375	0.0141206	4.76531e-34	1e-09	0.179643	12.6328	3.58172e-34	-0.520276	0.0408321	1.42882e-34	-0.52649	0.0414513	2.23047e-34	8.53e-17	5.13e-17	G	-0.136064	0.0171754	9.28712e-15
C4 carnitine	ACADS	ENSG00000122971	QI6079	12	120738280	rs1799958	G	A	A	0.329579	ADD	1021	0.248692	0.0176063	1.84006e-41	1e-09	-0.241517	-13.6674	1.75833e-38	0.588929	0.0430695	3.64542e-39	0.594228	0.0433048	2.08641e-39	4.44e-16	4.44e-16	A	0.258865	0.0243966	1.75362e-24
choline	SPATA45	ENSG00000185523	QI6171	1	212916037	rs6666277	A	G	G	0.375	ADD	1020	-0.0954315	0.0135575	3.58157e-12	1e-09	0.0858708	6.39039	2.73593e-10	-0.316917	0.0455295	6.1032e-12	-0.319224	0.0463456	9.96941e-12	0.00017	0.00017	A	0.00979587	0.0156192	0.530753
N-acetylornithine	STAMBP	ENSG00000124356	QI6235	2	73650092	rs10168931	G	A	A	0.295276	ADD	1016	-0.462142	0.0221244	1.0491e-80	1e-09	0.472057	21.3479	6.92135e-83	-0.826703	0.0395164	6.56057e-81	-0.812127	0.0401534	1.55149e-76	4.38e-34	6.2e-34	A	-0.454988	0.0272607	7.65182e-53
carnitine	SLC16A9	ENSG00000165449	QI6335	10	59709780	rs1171614	C	T	T	0.169442	ADD	1021	-0.122593	0.0156463	1.1848e-14	1e-09	0.123619	8.42954	1.12325e-16	-0.454132	0.0570248	4.49062e-15	-0.47032	0.0582836	1.99988e-15	1.97e-08	1.47e-08	T	-0.124545	0.0154675	3.52956e-15
N6-methyllysine	HHEX	ENSG00000152804	QI6541	10	92450532	rs7911558	C	T	T	0.306562	ADD	1021	-0.190249	0.0281471	2.34872e-11	1e-09	0.153091	5.82722	6.50772e-09	-0.289553	0.0479748	2.22521e-09	-0.282067	0.0461465	1.40167e-09	3.5e-05	0.001159	T	0.0537707	0.0414819	0.195321
N6-methyllysine	PIK3AP1	ENSG00000155629	QI6541	10	96718692	rs563654	C	T	T	0.299706	ADD	1021	-0.222065	0.0282365	9.51802e-15	1e-09	0.184837	6.97401	4.99235e-12	-0.337902	0.0482026	4.3622e-12	-0.350062	0.0462059	8.05498e-14	6.68e-06	4.1e-05	T	-0.123717	0.0520872	0.0178097
N6-methyllysine	PYROXD2	ENSG00000119943	QI6541	10	98388419	rs2147896	G	A	A	0.440196	ADD	1020	0.68462	0.014879	1.28941e-249	1e-09	-0.677447	-44.7614	3.06043e-241	1.08771	0.0283246	2.61898e-199	1.06254	0.0266617	4.35944e-209	5.65519e-60	2.48396e-53	G	-0.715607	0.0188175	4.51971e-172
N6-methyllysine	HPSE2	ENSG00000172987	QI6541	10	99392963	rs4423123	T	G	G	0.486248	ADD	1018	-0.215786	0.0254007	7.05697e-17	1e-09	0.192808	7.95691	5.56717e-15	-0.327485	0.0433894	9.93602e-14	-0.322618	0.0417283	2.57882e-14	4.28e-07	7.89e-06	G	-0.00177444	0.0319227	0.955688
N6,N6-dimethyllysine	PIK3AP1	ENSG00000155629	QI6598	10	96718692	rs563654	C	T	T	0.299706	ADD	1021	-0.138987	0.018819	3.18424e-13	1e-09	0.13868	7.26015	8.55161e-13	-0.34765	0.047873	7.63291e-13	-0.351984	0.0483681	6.85514e-13	1.2e-05	2.8e-05	T	-0.0883934	0.037044	0.0172911
N6,N6-dimethyllysine	PYROXD2	ENSG00000119943	QI6598	10	98388419	rs2147896	G	A	A	0.440196	ADD	1020	0.387131	0.0124239	1.03634e-149	1e-09	-0.392756	-31.9125	2.1192e-155	0.937151	0.0329652	6.27105e-131	0.960807	0.0329128	3.59764e-136	1.05073e-44	1.44855e-40	G	-0.48888	0.0144185	1.55382e-149
N6,N6-dimethyllysine	HPSE2	ENSG00000172987	QI6598	10	99392963	rs4423123	T	G	G	0.486248	ADD	1018	-0.124336	0.0170198	5.63252e-13	1e-09	0.122771	7.03067	4.28166e-12	-0.298685	0.0433836	1.01947e-11	-0.300151	0.0438482	1.32803e-11	1.3e-05	4.8e-05	G	-0.0108054	0.0227004	0.634222
arginine	ARG1	ENSG00000118520	QI7092	6	131573218	rs17788484	C	T	T	0.0449605	ADD	1012	-0.408963	0.0582829	4.18668e-12	1e-09	0.428459	7.104	2.29875e-12	-0.740168	0.108597	1.62171e-11	-0.734627	0.109729	3.59675e-11	0.000137	0.000132	T	-0.426052	0.0835046	4.34897e-07
betaine	DMGDH	ENSG00000132837	QI7135	5	79104608	rs2461248	T	A	A	0.427657	ADD	1016	-0.0922952	0.0126092	5.09697e-13	1e-09	0.0893143	7.00561	4.15734e-12	-0.323355	0.0441594	4.99825e-13	-0.331089	0.0448785	3.38303e-13	4.59e-06	6.16e-06	T	0.057329	0.0142811	6.60883e-05
C3-DC-CH3 carnitine	LACTB	ENSG00000103642	QI7256	15	63141567	rs2729835	G	A	A	0.485728	ADD	1016	-0.129721	0.0195845	5.71082e-11	1e-09	0.12529	7.90411	4.92056e-15	-0.321348	0.0432246	2.25252e-13	-0.299322	0.0414091	9.68594e-13	1.3e-05	2.31e-06	G	0.131081	0.023439	3.22129e-08
N6-acetyllysine	STAMBP	ENSG00000124356	QI7299	2	73585759	rs28879089	G	A	A	0.290069	ADD	1017	0.107306	0.0149671	1.46003e-12	1e-09	-0.102738	-7.16238	1.63547e-12	0.352139	0.0472688	2.0161e-13	0.348907	0.047906	6.59133e-13	0.020945	0.009969	A	0.0978952	0.0174656	3.00261e-08
C5-DC carnitine	CPT2	ENSG00000157184	QI7322	1	53210729	rs2229291	T	G	G	0.0514202	ADD	1021	-0.261422	0.0355407	3.93808e-13	1e-09	0.258614	7.52358	1.47594e-13	-0.718424	0.0970693	2.84668e-13	-0.738939	0.0994061	2.25768e-13	9.6e-05	8.1e-05	G	-0.190889	0.0949376	0.0447447
N-alpha-acetylarginine	STAMBP	ENSG00000124356	QI7372	2	73650092	rs10168931	G	A	A	0.295276	ADD	1016	0.41694	0.0188261	9.19066e-89	1e-09	-0.395688	-26.2963	1.2414e-116	0.973772	0.0363934	2.06335e-119	0.984166	0.0366523	4.71162e-120	7.75219e-36	5.13732e-37	A	0.445857	0.0239776	6.00801e-63
N-alpha-acetylarginine	TPRKB	ENSG00000144034	QI7372	2	73688210	rs183424222	G	A	A	0.0181729	ADD	1018	-0.94233	0.0793528	1.58709e-30	1e-09	0.727094	10.7039	8.94016e-23	-1.4422	0.15811	3.95678e-19	-1.4594	0.159477	3.0716e-19	0.001045	2.2e-05	NA	NA	NA	NA
LPC(22:5)	FADS2	ENSG00000134824	QI7650	11	61839170	rs174580	G	A	A	0.48286	ADD	1021	0.138995	0.0162411	4.23515e-17	1e-09	-0.143051	-8.67093	1.49848e-17	0.364351	0.042212	2.33769e-17	0.374748	0.0430391	1.25926e-17	1.35e-07	1.06e-07	G	-0.0723587	0.0205941	0.000470736
LPC(22:4)	FADS1	ENSG00000149485	QI7663	11	61824890	rs174566	G	A	A	0.494613	ADD	1021	0.122432	0.0164	1.79586e-13	1e-09	-0.125896	-7.74816	1.92382e-14	0.317603	0.0420447	9.46563e-14	0.328569	0.0429975	4.98995e-14	1.3e-05	1.2e-05	G	-0.0634932	0.0218163	0.00372546
1-methyladenosine	ADA	ENSG00000196839	QI7665	20	44642751	rs406383	C	G	G	0.309011	ADD	1021	-0.148822	0.0154213	3.89942e-21	1e-09	0.13651	9.85845	9.03546e-22	-0.447193	0.0443634	7.85422e-23	-0.455309	0.0452237	8.79957e-23	3e-05	4.54e-06	G	-0.105801	0.0198782	1.38236e-07
SM(d18:1/20:0)	PPP2R5E	ENSG00000154001	QI7993	14	63765502	rs7160525	G	A	A	0.261998	ADD	1021	0.110498	0.0156332	2.93122e-12	1e-09	-0.110544	-7.12452	1.89669e-12	0.348702	0.0476318	5.04061e-13	0.353462	0.0490409	1.11751e-12	7.1e-05	4.5e-05	A	0.113236	0.0209569	8.99334e-08
PS(P-36:2)/PS(O-36:3)	HEATR4	ENSG00000187105	QI8132	14	73523155	rs1074501	T	C	C	0.229902	ADD	1020	0.278204	0.0242605	1.07254e-28	1e-09	-0.261122	-11.3508	1.86089e-28	0.581277	0.0482457	2.53824e-31	0.578544	0.0484147	7.18863e-31	1.68562e-19	8.70648e-20	C	0.189327	0.0253587	2.47939e-13
C20:4 carnitine	SLC22A16	ENSG00000004809	QI8234	6	110438805	rs12210538	A	G	G	0.170588	ADD	1020	-0.388588	0.0395373	7.88614e-22	1e-09	0.326881	8.99883	9.03149e-18	-0.487784	0.055709	8.4445e-18	-0.437251	0.056639	2.80161e-14	1.4e-07	9.45e-08	G	-0.239782	0.0551337	1.57173e-05
C26 carnitine	TESMIN	ENSG00000132749	QI8347	11	68629563	rs11826602	C	G	G	0.126595	ADD	1019	0.176141	0.0260765	2.4189e-11	1e-09	-0.184393	-7.14241	1.4292e-12	0.431542	0.0632118	1.49947e-11	0.445892	0.0646352	9.2835e-12	4.2e-07	4.19e-07	G	0.161383	0.0335516	1.85169e-06
LPE(20:4)	FADS2	ENSG00000134824	QI8395	11	61830500	rs1535	A	G	G	0.482776	ADD	1016	-0.122672	0.0155708	8.61255e-15	1e-09	0.12071	7.70314	3.58228e-14	-0.343118	0.043188	5.21287e-15	-0.345526	0.0434415	4.86596e-15	6.42e-08	6.25e-08	G	-0.0695377	0.020968	0.000959397
acisoga	RNF167	ENSG00000108523	QI8857	17	5038601	rs12951677	C	T	T	0.488737	ADD	1021	-0.119561	0.0166568	1.37359e-12	1e-09	0.119669	7.18909	1.2249e-12	-0.303648	0.0421796	1.18636e-12	-0.305487	0.0425943	1.43086e-12	1.82e-06	1.63e-06	T	-0.0639719	0.021533	0.00307176
PE(40:6)	ALDH1A2	ENSG00000128918	QI8985	15	58388444	rs35853021	G	T	T	0.340551	ADD	1016	0.117079	0.0160179	5.48719e-13	1e-09	-0.115984	-7.13137	1.64453e-12	0.317687	0.0435427	6.02578e-13	0.343872	0.047125	5.98204e-13	1.27e-06	1e-06	T	0.0754393	0.0210508	0.000362425
PE(40:6)	LIPC	ENSG00000166035	QI8985	15	58431740	rs2070895	G	A	A	0.438725	ADD	1020	0.146788	0.0152218	4.16514e-21	1e-09	-0.149276	-9.6692	3.05093e-21	0.399454	0.0413721	3.74506e-21	0.432401	0.0447742	3.67167e-21	3.27e-08	3.39e-08	A	0.100208	0.022613	1.08724e-05
acetyl-galactosamine	C4orf33	ENSG00000151470	QI9026	4	129143723	rs1709422	A	C	C	0.375622	ADD	1005	0.130265	0.0159662	1.02029e-15	1e-09	-0.132366	-8.2817	3.78377e-16	0.365839	0.0444902	6.19337e-16	0.377746	0.044906	1.39596e-16	NA	NA	NA	NA	NA	NA
urate	SLC2A9	ENSG00000109667	QI9785	4	9994205	rs7696983	C	A	A	0.299804	ADD	1019	-0.205106	0.02978	1.00094e-11	1e-09	0.134243	11.1876	5.73227e-27	-0.459883	0.0449327	1.87212e-23	-0.482286	0.0473779	3.13931e-23	0.025117	3.1e-06	A	-0.175058	0.0192467	9.75804e-19
DMGV	PDZD2	ENSG00000133401	TF14	5	31642498	rs116400645	G	A	A	0.132713	ADD	1021	-0.302524	0.0392686	3.15081e-14	1e-09	0.167471	5.91059	1.5199e-08	-0.381715	0.0590415	1.57506e-10	-0.395018	0.0657028	2.55746e-09	9.5e-06	9.17e-06	A	-0.0739733	0.0772473	0.338589
DMGV	SLC45A2	ENSG00000164175	TF14	5	33952273	rs250417	C	G	G	0.290196	ADD	1020	-0.272514	0.0290332	4.01914e-20	1e-09	0.158258	7.57719	2.50482e-13	-0.361923	0.0436818	3.73202e-16	-0.370862	0.0487221	6.21313e-14	7.34e-08	1.18e-09	G	-0.202136	0.0475154	2.38644e-05
DMGV	AGXT2	ENSG00000113492	TF14	5	35040125	rs37371	G	A	A	0.218012	ADD	1016	-0.598444	0.0279403	4.43152e-84	1e-09	0.46562	21.1863	2.76123e-74	-0.827993	0.0429198	9.34829e-71	-0.841926	0.0489403	2.63373e-58	1.04e-21	2.69e-26	A	-0.459276	0.0404754	1.77263e-27
DMGV	NADK2	ENSG00000152620	TF14	5	36287085	rs34005569	T	G	G	0.39813	ADD	1016	-0.183709	0.0272499	2.64133e-11	1e-09	0.104666	5.41443	8.28647e-08	-0.255339	0.0407211	5.34623e-10	-0.261134	0.0452665	1.06345e-08	5.2e-05	2.8e-05	G	-0.0394238	0.0295576	0.182707
GABA	SLC1A4	ENSG00000115902	TF15	2	64993776	rs2160387	C	T	T	0.490157	ADD	1016	-0.121708	0.0157458	2.61857e-14	1e-09	0.122769	7.6773	3.93311e-14	-0.332783	0.0427958	1.85338e-14	-0.340974	0.0436456	1.41357e-14	1.21e-07	1.35e-07	C	0.0965983	0.0200427	1.7673e-06
2-aminoisobutyric acid	AGXT2	ENSG00000113492	TF1	5	35029794	rs344506	C	T	T	0.0290069	ADD	1017	-0.426996	0.0507975	1.44428e-16	1e-09	0.452525	8.78373	3.21509e-17	-1.02314	0.122182	1.8618e-16	-1.01419	0.124881	1.34699e-15	9.8e-05	0.000106	T	-0.291833	0.0722203	5.91884e-05
2-aminoisobutyric acid	AGXT2	ENSG00000113492	TF1	5	35044611	rs37376	C	G	G	0.219118	ADD	1020	0.371207	0.0193828	6.16368e-70	1e-09	-0.370959	-19.6496	3.06549e-73	0.888229	0.0466979	3.86008e-69	0.909882	0.047584	9.36795e-70	1.50004e-26	3.8379e-27	G	0.320094	0.0296573	3.23422e-25
SDMA	PYROXD2	ENSG00000119943	TF24	10	98388419	rs2147896	G	A	A	0.440196	ADD	1020	0.214461	0.0148726	5.52116e-43	1e-09	-0.210293	-14.333	2.06497e-42	0.582724	0.0406044	1.2572e-42	0.588148	0.0408096	6.0705e-43	2.22e-16	2.22e-16	G	-0.378617	0.0181121	1.10924e-75
xanthosine	GMPR	ENSG00000137198	TF28	6	16268177	rs6933491	A	G	G	0.495098	ADD	1020	0.156813	0.0235034	4.16291e-11	1e-09	-0.14942	-6.47418	1.68423e-10	0.288561	0.0433192	4.46344e-11	0.290483	0.0432677	3.16928e-11	5.4e-05	4.1e-05	G	0.100415	0.0342677	0.00349707
xanthosine	ANKRD9	ENSG00000156381	TF28	14	102444893	rs1190550	C	T	T	0.351126	ADD	1021	0.165368	0.023847	7.27908e-12	1e-09	-0.157251	-6.67364	4.87343e-11	0.301279	0.0439763	1.27621e-11	0.304856	0.0439158	6.93027e-12	0.000181	0.000262	T	0.0327256	0.0380562	0.390125
2-aminooctanoate	STAMBP	ENSG00000124356	TF2	2	73610828	rs6546857	A	G	G	0.297549	ADD	1020	-0.336529	0.0255413	1.09741e-36	1e-09	0.305863	12.9661	2.73145e-35	-0.557596	0.0438695	1.9788e-34	-0.554634	0.045373	3.90736e-32	5.55e-18	2.23e-18	G	-0.275484	0.02858	1.0062e-20

## Sheet: Supple_Table 2
Supplemenatry Table 2. The significant metQTL-associations in the permutation-based tests of Model 2, where the results in each Model are compared.
Metabolite	gene.symbol	gene.id	metabolite	#CHROM	POS	ID	REF	ALT	A1	A1_FREQ	TEST	OBS_CT	beta_Model2	se_Model2	P_Model2	P_permutation	beta_Huber	Z_Huber	P_Huber	beta_Model1	se_Model1	P_Model1	beta_Model3	se_Model3	P_Model3	P_Model4	P_Model5	A1.camp	beta.camp	se.camp	P.camp
linoleoyl ethanolamide	FAAH	ENSG00000117480	QI10950	1	46429969	rs1571138	G	A	A	0.274241	ADD	1021	0.358728	0.0472695	7.33262e-14	1e-09	-0.3587	-7.33897	4.12171e-13	0.151466	0.02142	2.87022e-12	0.355188	0.0473948	1.45885e-13	6.92e-09	1.4e-09	A	0.260166	0.0602828	1.82112e-05
biliverdin	UGT1A6	ENSG00000167165	QI2497	2	233757337	rs1976391	A	G	G	0.288932	ADD	1021	0.637434	0.0440808	3.35726e-43	1e-09	-0.663674	-14.8571	3.22975e-45	0.225313	0.0311751	9.72772e-13	0.653382	0.0445157	2.43792e-44	3.1e-05	1.91e-14	G	0.688889	0.0485354	2.44736e-40
PE(38:4)	LIPC	ENSG00000166035	QI4557	15	58431740	rs2070895	G	A	A	0.438725	ADD	1020	0.287663	0.0447328	1.96056e-10	1e-09	-0.288908	-6.44131	1.83635e-10	0.0898617	0.0142026	3.75526e-10	0.297673	0.0460261	1.55312e-10	0.000313	0.000221	A	0.235645	0.0609718	0.000121567
PE(38:6)	ALDH1A2	ENSG00000128918	QI4564	15	58388444	rs35853021	G	T	T	0.340551	ADD	1016	0.387017	0.045427	5.82074e-17	1e-09	-0.403776	-8.89146	2.21455e-18	0.146061	0.0169307	2.44034e-17	0.402644	0.0466032	2.19743e-17	5.88e-07	1e-06	T	0.281462	0.0555533	5.19656e-07
PE(38:6)	LIPC	ENSG00000166035	QI4564	15	58431740	rs2070895	G	A	A	0.438725	ADD	1020	0.522953	0.0424421	1.36787e-32	1e-09	-0.534342	-12.6706	2.98916e-34	0.195103	0.0158322	1.3443e-32	0.537773	0.0435739	1.10211e-32	7.12e-12	5.84e-12	A	0.360858	0.0595054	2.17369e-09
PE(36:4)	LIPC	ENSG00000166035	QI4571	15	58431740	rs2070895	G	A	A	0.438725	ADD	1020	0.301088	0.0452251	4.57343e-11	1e-09	-0.320469	-6.94581	6.30685e-12	0.102791	0.015621	7.54243e-11	0.309271	0.045822	2.50477e-11	0.00021	0.000231	A	0.313473	0.0607507	3.22488e-07
PE(34:2)	LIPC	ENSG00000166035	QI4618	15	58431740	rs2070895	G	A	A	0.438725	ADD	1020	0.300708	0.0449025	3.53655e-11	1e-09	-0.300103	-6.53505	9.95126e-11	0.119331	0.0178867	4.17473e-11	0.304703	0.0456711	4.17044e-11	0.000467	0.00043	A	0.304637	0.0605131	6.11651e-07
PC(P-36:4)/PC(O-36:5)	FADS2	ENSG00000134824	QI5277	11	61854755	rs174600	T	C	C	0.472086	ADD	1021	-0.292925	0.0426577	1.14725e-11	1e-09	0.292794	6.73353	2.73111e-11	-0.0858344	0.0124307	8.8803e-12	-0.300658	0.0437474	1.10404e-11	6.56e-08	7.93e-08	C	-0.0874293	0.0548549	0.111429
SM(d18:1/14:0)	PPP2R5E	ENSG00000154001	QI5675	14	63765502	rs7160525	G	A	A	0.261998	ADD	1021	0.373051	0.0474553	9.7624e-15	1e-09	-0.37614	-7.64206	5.69569e-14	0.136072	0.0173621	1.16731e-14	0.381495	0.0487429	1.26415e-14	3.23e-07	3.84e-07	A	0.402333	0.064142	6.23834e-10
LPC(20:4)	FADS2	ENSG00000134824	QI5895	11	61830500	rs1535	A	G	G	0.482776	ADD	1016	-0.520276	0.0408321	1.42882e-34	1e-09	0.526744	12.7035	1.62257e-34	-0.178375	0.0141206	4.76531e-34	-0.52649	0.0414513	2.23047e-34	8.53e-17	5.13e-17	G	-0.417499	0.05267	8.97167e-15
glycine	CMIP	ENSG00000153815	QI5972	16	81464113	rs45519337	C	A	A	0.0122429	ADD	1021	1.27638	0.188618	2.22822e-11	1e-09	-1.46423	-7.69633	1.873e-13	0.438	0.0615989	2.19045e-12	1.34044	0.201598	4.83057e-11	0.000191	0.000153	A	-0.0119214	0.277539	0.965751
C4 carnitine	SLC22A1	ENSG00000175003	QI6079	6	160143444	rs662138	C	G	G	0.22478	ADD	1021	-0.34749	0.0511215	1.82343e-11	1e-09	0.376912	7.22102	1.23729e-12	-0.133449	0.0210684	3.59368e-10	-0.343905	0.0514672	3.89623e-11	2.6e-05	2.23e-06	G	-0.409406	0.0674823	2.14088e-09
C4 carnitine	ACADS	ENSG00000122971	QI6079	12	120738280	rs1799958	G	A	A	0.329579	ADD	1021	0.588929	0.0430695	3.64542e-39	1e-09	-0.600012	-13.57	1.66531e-38	0.248692	0.0176063	1.84006e-41	0.594228	0.0433048	2.08641e-39	4.44e-16	4.44e-16	A	0.609079	0.0576944	2.8737e-24
choline	SPATA45	ENSG00000185523	QI6171	1	212916037	rs6666277	A	G	G	0.375	ADD	1020	-0.316917	0.0455295	6.1032e-12	1e-09	0.304377	6.44048	1.93827e-10	-0.0954315	0.0135575	3.58157e-12	-0.319224	0.0463456	9.96941e-12	0.00017	0.00017	A	0.0388631	0.0512644	0.448652
N-acetylornithine	STAMBP	ENSG00000124356	QI6235	2	73650092	rs10168931	G	A	A	0.295276	ADD	1016	-0.826703	0.0395164	6.56057e-81	1e-09	0.834655	20.9675	2.19409e-80	-0.462142	0.0221244	1.0491e-80	-0.812127	0.0401534	1.55149e-76	4.38e-34	6.2e-34	A	-0.854108	0.0525165	1.22272e-50
carnitine	SLC16A9	ENSG00000165449	QI6335	10	59709780	rs1171614	C	T	T	0.169442	ADD	1021	-0.454132	0.0570248	4.49062e-15	1e-09	0.467347	8.18931	5.84587e-16	-0.122593	0.0156463	1.1848e-14	-0.47032	0.0582836	1.99988e-15	1.97e-08	1.47e-08	T	-0.487255	0.0586676	5.18703e-16
N6-methyllysine	PIK3AP1	ENSG00000155629	QI6541	10	96791054	rs12217499	G	A	A	0.238981	ADD	1021	-0.371383	0.0524905	2.7925e-12	1e-09	0.366381	6.87351	1.06781e-11	-0.237867	0.0307931	2.70322e-14	-0.371994	0.0504078	3.31726e-13	1.6e-08	1.65e-07	A	-0.145479	0.0864677	0.0929277
N6-methyllysine	PYROXD2	ENSG00000119943	QI6541	10	98388419	rs2147896	G	A	A	0.440196	ADD	1020	1.08771	0.0283246	2.61898e-199	1e-09	-1.07935	-40.5597	5.49726e-214	0.68462	0.014879	1.28941e-249	1.06254	0.0266617	4.35944e-209	5.65519e-60	2.48396e-53	G	-1.01861	0.0321125	2.71556e-137
N6-methyllysine	HPSE2	ENSG00000172987	QI6541	10	99392963	rs4423123	T	G	G	0.486248	ADD	1018	-0.327485	0.0433894	9.93602e-14	1e-09	0.327481	7.40537	2.89127e-13	-0.215786	0.0254007	7.05697e-17	-0.322618	0.0417283	2.57882e-14	4.28e-07	7.89e-06	G	-0.0068703	0.0485598	0.887531
N6,N6-dimethyllysine	PIK3AP1	ENSG00000155629	QI6598	10	96718692	rs563654	C	T	T	0.299706	ADD	1021	-0.34765	0.047873	7.63291e-13	1e-09	0.340443	6.97195	6.31048e-12	-0.138987	0.018819	3.18424e-13	-0.351984	0.0483681	6.85514e-13	1.2e-05	2.8e-05	T	-0.212059	0.0802994	0.00845521
N6,N6-dimethyllysine	PYROXD2	ENSG00000119943	QI6598	10	98388419	rs2147896	G	A	A	0.440196	ADD	1020	0.937151	0.0329652	6.27105e-131	1e-09	-0.944308	-29.918	1.16602e-141	0.387131	0.0124239	1.03634e-149	0.960807	0.0329128	3.59764e-136	1.05073e-44	1.44855e-40	G	-0.969091	0.0352959	5.13272e-113
N6,N6-dimethyllysine	HPSE2	ENSG00000172987	QI6598	10	99392963	rs4423123	T	G	G	0.486248	ADD	1018	-0.298685	0.0433836	1.01947e-11	1e-09	0.294981	6.63498	5.78295e-11	-0.124336	0.0170198	5.63252e-13	-0.300151	0.0438482	1.32803e-11	1.3e-05	4.8e-05	G	-0.0348343	0.0492422	0.47955
diacetylspermine	PAOX	ENSG00000148832	QI6604	10	133382797	rs4838735	A	C	C	0.329735	ADD	1019	0.307222	0.0451002	1.65619e-11	1e-09	-0.31957	-6.96386	4.96335e-12	0.15417	0.0254609	1.97975e-09	0.253172	0.0403789	5.3574e-10	1.4e-05	8.01e-07	C	0.337833	0.0503576	4.06983e-11
arginine	ARG1	ENSG00000118520	QI7092	6	131573218	rs17788484	C	T	T	0.0449605	ADD	1012	-0.740168	0.108597	1.62171e-11	1e-09	0.764342	6.86338	1.02948e-11	-0.408963	0.0582829	4.18668e-12	-0.734627	0.109729	3.59675e-11	0.000137	0.000132	T	-0.701508	0.146351	2.01123e-06
betaine	DMGDH	ENSG00000132837	QI7135	5	79047639	rs2461249	G	A	A	0.446746	ADD	1014	-0.316559	0.0432171	4.92054e-13	1e-09	0.315938	7.12148	1.76722e-12	-0.0899655	0.0123442	6.37928e-13	-0.325717	0.0439264	2.59031e-13	1.12e-07	1.37e-07	G	0.215217	0.0534499	6.28785e-05
C3-DC-CH3 carnitine	LACTB	ENSG00000103642	QI7256	15	63141567	rs2729835	G	A	A	0.485728	ADD	1016	-0.321348	0.0432246	2.25252e-13	1e-09	0.340958	7.86395	7.48998e-15	-0.129721	0.0195845	5.71082e-11	-0.299322	0.0414091	9.68594e-13	1.3e-05	2.31e-06	G	0.395022	0.0551697	2.05919e-12
N6-acetyllysine	STAMBP	ENSG00000124356	QI7299	2	73585759	rs28879089	G	A	A	0.290069	ADD	1017	0.352139	0.0472688	2.0161e-13	1e-09	-0.347348	-7.17595	1.355e-12	0.107306	0.0149671	1.46003e-12	0.348907	0.047906	6.59133e-13	0.020945	0.009969	A	0.343683	0.060554	2.02826e-08
C5-DC carnitine	CPT2	ENSG00000157184	QI7322	1	53210729	rs2229291	T	G	G	0.0514202	ADD	1021	-0.718424	0.0970693	2.84668e-13	1e-09	0.746101	7.51381	1.19203e-13	-0.261422	0.0355407	3.93808e-13	-0.738939	0.0994061	2.25768e-13	9.6e-05	8.1e-05	G	-0.583696	0.276293	0.034991
N-alpha-acetylarginine	STAMBP	ENSG00000124356	QI7372	2	73618873	rs7596773	C	T	T	0.295187	ADD	1018	0.996857	0.0367782	7.90245e-122	1e-09	-0.991603	-27.1076	1.68737e-122	0.433985	0.0208929	5.39683e-80	1.00819	0.0370713	1.88487e-122	2.5405e-38	2.88598e-39	T	0.925175	0.0516786	3.15083e-59
LPC(22:5)	FADS2	ENSG00000134824	QI7650	11	61839170	rs174580	G	A	A	0.48286	ADD	1021	0.364351	0.042212	2.33769e-17	1e-09	-0.374158	-8.65742	1.66525e-17	0.138995	0.0162411	4.23515e-17	0.374748	0.0430391	1.25926e-17	1.35e-07	1.06e-07	G	-0.188084	0.0534685	0.000463649
LPC(22:4)	FADS1	ENSG00000149485	QI7663	11	61824890	rs174566	G	A	A	0.494613	ADD	1021	0.317603	0.0420447	9.46563e-14	1e-09	-0.326503	-7.77222	1.62724e-14	0.122432	0.0164	1.79586e-13	0.328569	0.0429975	4.98995e-14	1.3e-05	1.2e-05	G	-0.156625	0.053964	0.00382023
1-methyladenosine	ADA	ENSG00000196839	QI7665	20	44642751	rs406383	C	G	G	0.309011	ADD	1021	-0.447193	0.0443634	7.85422e-23	1e-09	0.449231	9.90571	3.92291e-22	-0.148822	0.0154213	3.89942e-21	-0.455309	0.0452237	8.79957e-23	3e-05	4.54e-06	G	-0.326377	0.0646264	5.64306e-07
C6 carnitine	ACADM	ENSG00000117054	QI7724	1	75751508	rs77773255	G	A	A	0.266895	ADD	1021	-0.321729	0.0488373	7.18617e-11	1e-09	0.329319	6.57775	8.34645e-11	-0.174986	0.0273177	2.2961e-10	-0.322173	0.0496082	1.30838e-10	7.63e-06	3.6e-05	A	-0.331088	0.0587655	2.55665e-08
SM(d18:1/20:0)	PPP2R5E	ENSG00000154001	QI7993	14	63765502	rs7160525	G	A	A	0.261998	ADD	1021	0.348702	0.0476318	5.04061e-13	1e-09	-0.353193	-7.20038	1.2546e-12	0.110498	0.0156332	2.93122e-12	0.353462	0.0490409	1.11751e-12	7.1e-05	4.5e-05	A	0.359262	0.0647847	4.16583e-08
PS(P-36:2)/PS(O-36:3)	HEATR4	ENSG00000187105	QI8132	14	73523155	rs1074501	T	C	C	0.229902	ADD	1020	0.581277	0.0482457	2.53824e-31	1e-09	-0.58588	-11.8309	1.93371e-30	0.278204	0.0242605	1.07254e-28	0.578544	0.0484147	7.18863e-31	1.68562e-19	8.70648e-20	C	0.41523	0.0576278	1.50911e-12
C20:4 carnitine	SLC22A16	ENSG00000004809	QI8234	6	110438805	rs12210538	A	G	G	0.170588	ADD	1020	-0.487784	0.055709	8.4445e-18	1e-09	0.506158	8.86809	4.88718e-18	-0.388588	0.0395373	7.88614e-22	-0.437251	0.056639	2.80161e-14	1.4e-07	9.45e-08	G	-0.277436	0.0633558	1.37574e-05
C26 carnitine	TESMIN	ENSG00000132749	QI8347	11	68629563	rs11826602	C	G	G	0.126595	ADD	1019	0.431542	0.0632118	1.49947e-11	1e-09	-0.458188	-7.16671	1.3026e-12	0.176141	0.0260765	2.4189e-11	0.445892	0.0646352	9.2835e-12	4.2e-07	4.19e-07	G	0.379167	0.075496	6.49573e-07
LPE(20:4)	FADS2	ENSG00000134824	QI8395	11	61830500	rs1535	A	G	G	0.482776	ADD	1016	-0.343118	0.043188	5.21287e-15	1e-09	0.342183	7.67506	4.29798e-14	-0.122672	0.0155708	8.61255e-15	-0.345526	0.0434415	4.86596e-15	6.42e-08	6.25e-08	G	-0.188151	0.0564792	0.000910039
acisoga	RNF167	ENSG00000108523	QI8857	17	5038601	rs12951677	C	T	T	0.488737	ADD	1021	-0.303648	0.0421796	1.18636e-12	1e-09	0.30681	7.16051	1.49893e-12	-0.119561	0.0166568	1.37359e-12	-0.305487	0.0425943	1.43086e-12	1.82e-06	1.63e-06	T	-0.152931	0.0547478	0.00535943
PE(40:6)	ALDH1A2	ENSG00000128918	QI8985	15	58388444	rs35853021	G	T	T	0.340551	ADD	1016	0.317687	0.0435427	6.02578e-13	1e-09	-0.316203	-7.11631	1.81471e-12	0.117079	0.0160179	5.48719e-13	0.343872	0.047125	5.98204e-13	1.27e-06	1e-06	T	0.200611	0.0558832	0.000354143
PE(40:6)	LIPC	ENSG00000166035	QI8985	15	58431740	rs2070895	G	A	A	0.438725	ADD	1020	0.399454	0.0413721	3.74506e-21	1e-09	-0.407161	-9.68087	2.7546e-21	0.146788	0.0152218	4.16514e-21	0.432401	0.0447742	3.67167e-21	3.27e-08	3.39e-08	A	0.263926	0.0600457	1.27823e-05
acetyl-galactosamine	C4orf33	ENSG00000151470	QI9026	4	129143723	rs1709422	A	C	C	0.375622	ADD	1005	0.365839	0.0444902	6.19337e-16	1e-09	-0.380796	-8.30596	2.98734e-16	0.130265	0.0159662	1.02029e-15	0.377746	0.044906	1.39596e-16	NA	NA	NA	NA	NA	NA
urate	SLC2A9	ENSG00000109667	QI9785	4	9994205	rs7696983	C	A	A	0.299804	ADD	1019	-0.459883	0.0449327	1.87212e-23	1e-09	0.482253	10.6688	2.45447e-25	-0.205106	0.02978	1.00094e-11	-0.482286	0.0473779	3.13931e-23	0.025117	3.1e-06	A	-0.471839	0.053653	1.12572e-17
DMGV	SLC45A2	ENSG00000164175	TF14	5	33952273	rs250417	C	G	G	0.290196	ADD	1020	-0.361923	0.0436818	3.73202e-16	1e-09	0.339778	7.58813	9.35717e-14	-0.272514	0.0290332	4.01914e-20	-0.370862	0.0487221	6.21313e-14	7.34e-08	1.18e-09	G	-0.302118	0.0828713	0.000286646
DMGV	AGXT2	ENSG00000113492	TF14	5	35040125	rs37371	G	A	A	0.218012	ADD	1016	-0.827993	0.0429198	9.34829e-71	1e-09	0.854123	19.5382	1.86968e-72	-0.598444	0.0279403	4.43152e-84	-0.841926	0.0489403	2.63373e-58	1.04e-21	2.69e-26	A	-0.701545	0.0722273	5.46988e-21
DMGV	EGFLAM	ENSG00000164318	TF14	5	38258005	rs78372354	C	T	T	0.11998	ADD	1021	-0.422224	0.0611935	9.19774e-12	1e-09	0.418458	6.8059	1.77909e-11	-0.253145	0.0412338	1.19147e-09	-0.463536	0.0679481	1.54859e-11	0.006586	8.4e-05	T	0.0443959	0.309314	0.885913
GABA	SLC1A4	ENSG00000115902	TF15	2	64993776	rs2160387	C	T	T	0.490157	ADD	1016	-0.332783	0.0427958	1.85338e-14	1e-09	0.332426	7.64678	5.05786e-14	-0.121708	0.0157458	2.61857e-14	-0.340974	0.0436456	1.41357e-14	1.21e-07	1.35e-07	C	0.260614	0.0528085	1.00385e-06
2-aminoisobutyric acid	AGXT2	ENSG00000113492	TF1	5	35029794	rs344506	C	T	T	0.0290069	ADD	1017	-1.02314	0.122182	1.8618e-16	1e-09	1.0969	8.53766	1.89783e-16	-0.426996	0.0507975	1.44428e-16	-1.01419	0.124881	1.34699e-15	9.8e-05	0.000106	T	-0.778467	0.184926	2.89349e-05
2-aminoisobutyric acid	AGXT2	ENSG00000113492	TF1	5	35044611	rs37376	C	G	G	0.219118	ADD	1020	0.888229	0.0466979	3.86008e-69	1e-09	-0.905387	-19.5612	3.67254e-73	0.371207	0.0193828	6.16368e-70	0.909882	0.047584	9.36795e-70	1.50004e-26	3.8379e-27	G	0.83277	0.0758208	5.42655e-26
SDMA	PYROXD2	ENSG00000119943	TF24	10	98388419	rs2147896	G	A	A	0.440196	ADD	1020	0.582724	0.0406044	1.2572e-42	1e-09	-0.584489	-14.139	1.78013e-41	0.214461	0.0148726	5.52116e-43	0.588148	0.0408096	6.0705e-43	2.22e-16	2.22e-16	G	-0.797048	0.0428857	6.50692e-63
xanthosine	GMPR	ENSG00000137198	TF28	6	16268177	rs6933491	A	G	G	0.495098	ADD	1020	0.288561	0.0433192	4.46344e-11	1e-09	-0.283912	-6.45546	1.85704e-10	0.156813	0.0235034	4.16291e-11	0.290483	0.0432677	3.16928e-11	5.4e-05	4.1e-05	G	0.16695	0.0547314	0.00237259
xanthosine	ANKRD9	ENSG00000156381	TF28	14	102444893	rs1190550	C	T	T	0.351126	ADD	1021	0.301279	0.0439763	1.27621e-11	1e-09	-0.299666	-6.68045	4.5872e-11	0.165368	0.023847	7.27908e-12	0.304856	0.0439158	6.93027e-12	0.000181	0.000262	T	0.0363008	0.0608299	0.550862
2-aminooctanoate	STAMBP	ENSG00000124356	TF2	2	73597246	rs11893881	T	A	A	0.30506	ADD	1008	-0.558706	0.0438001	1.27981e-34	1e-09	0.563106	12.6449	4.67995e-34	-0.335371	0.0255242	1.78342e-36	-0.557214	0.0453028	1.83275e-32	6.96e-17	2.61e-17	NA	NA	NA	NA

## Sheet: Supple_Table 3
Supplemenatry Table 3. The significant metQTL-associations in the permutation-based tests of Model 3, where the results in each Model are compared.
Metabolite	gene.symbol	gene.id	metabolite	#CHROM	POS	ID	REF	ALT	A1	A1_FREQ	TEST	OBS_CT	beta_Model3	se_Model3	P_Model3	P_permutation	beta_Huber	Z_Huber	P_Huber	beta_Model1	se_Model1	P_Model1	beta_Model2	se_Model2	P_Model2	P_Model4	P_Model5	A1.camp	beta.camp	se.camp	P.camp
linoleoyl ethanolamide	FAAH	ENSG00000117480	QI10950	1	46429969	rs1571138	G	A	A	0.274241	ADD	1021	0.355188	0.0473948	1.45885e-13	1e-09	-0.356944	-7.29361	5.88921e-13	0.151466	0.02142	2.87022e-12	0.358728	0.0472695	7.33262e-14	6.92e-09	1.4e-09	A	0.262172	0.0610241	1.98477e-05
biliverdin	UGT1A6	ENSG00000167165	QI2497	2	233757337	rs1976391	A	G	G	0.288932	ADD	1021	0.653382	0.0445157	2.43792e-44	1e-09	-0.673786	-14.9408	1.28451e-45	0.225313	0.0311751	9.72772e-13	0.637434	0.0440808	3.35726e-43	3.1e-05	1.91e-14	G	0.729668	0.050659	2.37844e-41
PE(38:4)	LIPC	ENSG00000166035	QI4557	15	58431740	rs2070895	G	A	A	0.438725	ADD	1020	0.297673	0.0460261	1.55312e-10	1e-09	-0.301505	-6.45835	1.66446e-10	0.0898617	0.0142026	3.75526e-10	0.287663	0.0447328	1.96056e-10	0.000313	0.000221	A	0.237241	0.0621711	0.000147736
PE(38:6)	ALDH1A2	ENSG00000128918	QI4564	15	58388444	rs35853021	G	T	T	0.340551	ADD	1016	0.402644	0.0466032	2.19743e-17	1e-09	-0.419322	-9.00884	8.53793e-19	0.146061	0.0169307	2.44034e-17	0.387017	0.045427	5.82074e-17	5.88e-07	1e-06	T	0.289975	0.0570857	4.86204e-07
PE(38:6)	LIPC	ENSG00000166035	QI4564	15	58431740	rs2070895	G	A	A	0.438725	ADD	1020	0.537773	0.0435739	1.10211e-32	1e-09	-0.550236	-12.6681	3.06147e-34	0.195103	0.0158322	1.3443e-32	0.522953	0.0424421	1.36787e-32	7.12e-12	5.84e-12	A	0.368539	0.0611725	2.74665e-09
PE(36:4)	LIPC	ENSG00000166035	QI4571	15	58431740	rs2070895	G	A	A	0.438725	ADD	1020	0.309271	0.045822	2.50477e-11	1e-09	-0.323579	-6.90092	8.56763e-12	0.102791	0.015621	7.54243e-11	0.301088	0.0452251	4.57343e-11	0.00021	0.000231	A	0.318434	0.0616317	3.11515e-07
PE(34:2)	LIPC	ENSG00000166035	QI4618	15	58431740	rs2070895	G	A	A	0.438725	ADD	1020	0.304703	0.0456711	4.17044e-11	1e-09	-0.303847	-6.48341	1.41034e-10	0.119331	0.0178867	4.17473e-11	0.300708	0.0449025	3.53655e-11	0.000467	0.00043	A	0.306753	0.0616959	8.35277e-07
PC(P-36:4)/PC(O-36:5)	FADS2	ENSG00000134824	QI5277	11	61854755	rs174600	T	C	C	0.472086	ADD	1021	-0.300658	0.0437474	1.10404e-11	1e-09	0.301167	6.67601	3.99722e-11	-0.0858344	0.0124307	8.8803e-12	-0.292925	0.0426577	1.14725e-11	6.56e-08	7.93e-08	C	-0.0895601	0.0570946	0.117189
SM(d18:1/14:0)	PPP2R5E	ENSG00000154001	QI5675	14	63765502	rs7160525	G	A	A	0.261998	ADD	1021	0.381495	0.0487429	1.26415e-14	1e-09	-0.383551	-7.64475	5.86249e-14	0.136072	0.0173621	1.16731e-14	0.373051	0.0474553	9.7624e-15	3.23e-07	3.84e-07	A	0.415582	0.0685934	2.24762e-09
LPC(20:4)	FADS2	ENSG00000134824	QI5895	11	61830500	rs1535	A	G	G	0.482776	ADD	1016	-0.52649	0.0414513	2.23047e-34	1e-09	0.536141	12.766	7.98197e-35	-0.178375	0.0141206	4.76531e-34	-0.520276	0.0408321	1.42882e-34	8.53e-17	5.13e-17	G	-0.433633	0.0554506	1.96112e-14
glycine	CMIP	ENSG00000153815	QI5972	16	81464113	rs45519337	C	A	A	0.0122429	ADD	1021	1.34044	0.201598	4.83057e-11	1e-09	-1.56029	-7.54144	5.51333e-13	0.438	0.0615989	2.19045e-12	1.27638	0.188618	2.22822e-11	0.000191	0.000153	A	0.000257717	0.295534	0.999304
C4 carnitine	SLC22A1	ENSG00000175003	QI6079	6	160143444	rs662138	C	G	G	0.22478	ADD	1021	-0.343905	0.0514672	3.89623e-11	1e-09	0.382139	7.265	8.48699e-13	-0.133449	0.0210684	3.59368e-10	-0.34749	0.0511215	1.82343e-11	2.6e-05	2.23e-06	G	-0.426501	0.0698883	1.73231e-09
C4 carnitine	ACADS	ENSG00000122971	QI6079	12	120738280	rs1799958	G	A	A	0.329579	ADD	1021	0.594228	0.0433048	2.08641e-39	1e-09	-0.605233	-13.5296	2.93757e-38	0.248692	0.0176063	1.84006e-41	0.588929	0.0430695	3.64542e-39	4.44e-16	4.44e-16	A	0.639344	0.0596413	6.39424e-25
choline	SPATA45	ENSG00000185523	QI6171	1	212916037	rs6666277	A	G	G	0.375	ADD	1020	-0.319224	0.0463456	9.96941e-12	1e-09	0.309165	6.43867	1.95676e-10	-0.0954315	0.0135575	3.58157e-12	-0.316917	0.0455295	6.1032e-12	0.00017	0.00017	A	0.0377303	0.0538885	0.484064
N-acetylornithine	STAMBP	ENSG00000124356	QI6235	2	73650092	rs10168931	G	A	A	0.295276	ADD	1016	-0.812127	0.0401534	1.55149e-76	1e-09	0.826647	20.5426	3.7558e-78	-0.462142	0.0221244	1.0491e-80	-0.826703	0.0395164	6.56057e-81	4.38e-34	6.2e-34	A	-0.881531	0.0550515	2.3472e-49
carnitine	SLC16A9	ENSG00000165449	QI6335	10	59709780	rs1171614	C	T	T	0.169442	ADD	1021	-0.47032	0.0582836	1.99988e-15	1e-09	0.486814	8.26523	3.21956e-16	-0.122593	0.0156463	1.1848e-14	-0.454132	0.0570248	4.49062e-15	1.97e-08	1.47e-08	T	-0.518545	0.0620465	3.47867e-16
N6-methyllysine	PIK3AP1	ENSG00000155629	QI6541	10	96718692	rs563654	C	T	T	0.299706	ADD	1021	-0.350062	0.0462059	8.05498e-14	1e-09	0.327741	7.05674	2.76844e-12	-0.222065	0.0282365	9.51802e-15	-0.337902	0.0482026	4.3622e-12	6.68e-06	4.1e-05	T	-0.175001	0.090342	0.053138
N6-methyllysine	PYROXD2	ENSG00000119943	QI6541	10	98388419	rs2147896	G	A	A	0.440196	ADD	1020	1.06254	0.0266617	4.35944e-209	1e-09	-1.03574	-40.57	1.05755e-214	0.68462	0.014879	1.28941e-249	1.08771	0.0283246	2.61898e-199	5.65519e-60	2.48396e-53	G	-1.15761	0.0366664	1.87201e-136
N6-methyllysine	SLC25A28	ENSG00000155287	QI6541	10	99562437	rs7903634	A	G	G	0.418799	ADD	1016	-0.335548	0.042439	6.95892e-15	1e-09	0.340729	8.1844	5.50304e-16	-0.204403	0.026012	1.00364e-14	-0.327405	0.0443524	3.27744e-13	9.6e-07	1.4e-05	G	0.00197113	0.0608059	0.974149
N6,N6-dimethyllysine	PIK3AP1	ENSG00000155629	QI6598	10	96718692	rs563654	C	T	T	0.299706	ADD	1021	-0.351984	0.0483681	6.85514e-13	1e-09	0.357507	7.25989	8.15598e-13	-0.138987	0.018819	3.18424e-13	-0.34765	0.047873	7.63291e-13	1.2e-05	2.8e-05	T	-0.208741	0.0918885	0.0234105
N6,N6-dimethyllysine	PYROXD2	ENSG00000119943	QI6598	10	98388419	rs2147896	G	A	A	0.440196	ADD	1020	0.960807	0.0329128	3.59764e-136	1e-09	-0.976458	-30.3205	1.31278e-144	0.387131	0.0124239	1.03634e-149	0.937151	0.0329652	6.27105e-131	1.05073e-44	1.44855e-40	G	-1.16744	0.0378324	2.01691e-132
N6,N6-dimethyllysine	HPSE2	ENSG00000172987	QI6598	10	99392963	rs4423123	T	G	G	0.486248	ADD	1018	-0.300151	0.0438482	1.32803e-11	1e-09	0.306111	6.74636	2.80963e-11	-0.124336	0.0170198	5.63252e-13	-0.298685	0.0433836	1.01947e-11	1.3e-05	4.8e-05	G	-0.0166345	0.056293	0.767701
arginine	ARG1	ENSG00000118520	QI7092	6	131573218	rs17788484	C	T	T	0.0449605	ADD	1012	-0.734627	0.109729	3.59675e-11	1e-09	0.760583	6.7341	2.2791e-11	-0.408963	0.0582829	4.18668e-12	-0.740168	0.108597	1.62171e-11	0.000137	0.000132	T	-0.725094	0.153209	2.69021e-06
betaine	DMGDH	ENSG00000132837	QI7135	5	79047639	rs2461249	G	A	A	0.446746	ADD	1014	-0.325717	0.0439264	2.59031e-13	1e-09	0.321607	7.14078	1.56544e-12	-0.0899655	0.0123442	6.37928e-13	-0.316559	0.0432171	4.92054e-13	1.12e-07	1.37e-07	G	0.221439	0.0546415	5.64076e-05
C3-DC-CH3 carnitine	LACTB	ENSG00000103642	QI7256	15	63141567	rs2729835	G	A	A	0.485728	ADD	1016	-0.299322	0.0414091	9.68594e-13	1e-09	0.307775	7.83556	8.79133e-15	-0.129721	0.0195845	5.71082e-11	-0.321348	0.0432246	2.25252e-13	1.3e-05	2.31e-06	G	0.333495	0.0476753	6.2488e-12
N6-acetyllysine	STAMBP	ENSG00000124356	QI7299	2	73585759	rs28879089	G	A	A	0.290069	ADD	1017	0.348907	0.047906	6.59133e-13	1e-09	-0.34848	-7.22793	9.42753e-13	0.107306	0.0149671	1.46003e-12	0.352139	0.0472688	2.0161e-13	0.020945	0.009969	A	0.347468	0.0628277	4.52131e-08
C5-DC carnitine	CPT2	ENSG00000157184	QI7322	1	53210729	rs2229291	T	G	G	0.0514202	ADD	1021	-0.738939	0.0994061	2.25768e-13	1e-09	0.769839	7.69479	3.20435e-14	-0.261422	0.0355407	3.93808e-13	-0.718424	0.0970693	2.84668e-13	9.6e-05	8.1e-05	G	-0.571754	0.294242	0.0524019
N-alpha-acetylarginine	STAMBP	ENSG00000124356	QI7372	2	73618873	rs7596773	C	T	T	0.295187	ADD	1018	1.00819	0.0370713	1.88487e-122	1e-09	-1.00372	-27.3582	4.46288e-124	0.433985	0.0208929	5.39683e-80	0.996857	0.0367782	7.90245e-122	2.5405e-38	2.88598e-39	T	0.946574	0.0530931	7.81141e-59
LPC(22:5)	FADS2	ENSG00000134824	QI7650	11	61839170	rs174580	G	A	A	0.48286	ADD	1021	0.374748	0.0430391	1.25926e-17	1e-09	-0.382276	-8.6766	1.44583e-17	0.138995	0.0162411	4.23515e-17	0.364351	0.042212	2.33769e-17	1.35e-07	1.06e-07	G	-0.189234	0.0552781	0.000654857
LPC(22:4)	FADS1	ENSG00000149485	QI7663	11	61824890	rs174566	G	A	A	0.494613	ADD	1021	0.328569	0.0429975	4.98995e-14	1e-09	-0.337709	-7.76445	1.77314e-14	0.122432	0.0164	1.79586e-13	0.317603	0.0420447	9.46563e-14	1.3e-05	1.2e-05	G	-0.169074	0.0562389	0.00273914
1-methyladenosine	ADA	ENSG00000196839	QI7665	20	44642751	rs406383	C	G	G	0.309011	ADD	1021	-0.455309	0.0452237	8.79957e-23	1e-09	0.458609	9.95773	2.40875e-22	-0.148822	0.0154213	3.89942e-21	-0.447193	0.0443634	7.85422e-23	3e-05	4.54e-06	G	-0.333648	0.0658737	5.2377e-07
C6 carnitine	ACADM	ENSG00000117054	QI7724	1	75751508	rs77773255	G	A	A	0.266895	ADD	1021	-0.322173	0.0496082	1.30838e-10	1e-09	0.331471	6.51578	1.16178e-10	-0.174986	0.0273177	2.2961e-10	-0.321729	0.0488373	7.18617e-11	7.63e-06	3.6e-05	A	-0.333176	0.0602237	4.47646e-08
SM(d18:1/20:0)	PPP2R5E	ENSG00000154001	QI7993	14	63765502	rs7160525	G	A	A	0.261998	ADD	1021	0.353462	0.0490409	1.11751e-12	1e-09	-0.359561	-7.11253	2.28302e-12	0.110498	0.0156332	2.93122e-12	0.348702	0.0476318	5.04061e-13	7.1e-05	4.5e-05	A	0.379478	0.0689321	5.19237e-08
PS(P-36:2)/PS(O-36:3)	HEATR4	ENSG00000187105	QI8132	14	73523155	rs1074501	T	C	C	0.229902	ADD	1020	0.578544	0.0484147	7.18863e-31	1e-09	-0.587908	-11.889	9.8777e-31	0.278204	0.0242605	1.07254e-28	0.581277	0.0482457	2.53824e-31	1.68562e-19	8.70648e-20	C	0.418452	0.0586511	2.44244e-12
C20:4 carnitine	SLC22A16	ENSG00000004809	QI8234	6	110438805	rs12210538	A	G	G	0.170588	ADD	1020	-0.437251	0.056639	2.80161e-14	1e-09	0.457608	8.0379	2.52704e-15	-0.388588	0.0395373	7.88614e-22	-0.487784	0.055709	8.4445e-18	1.4e-07	9.45e-08	G	-0.289301	0.0651887	1.05613e-05
C26 carnitine	TESMIN	ENSG00000132749	QI8347	11	68629563	rs11826602	C	G	G	0.126595	ADD	1019	0.445892	0.0646352	9.2835e-12	1e-09	-0.472293	-7.1673	1.24987e-12	0.176141	0.0260765	2.4189e-11	0.431542	0.0632118	1.49947e-11	4.2e-07	4.19e-07	G	0.393204	0.0782508	6.41223e-07
LPE(20:4)	FADS2	ENSG00000134824	QI8395	11	61830500	rs1535	A	G	G	0.482776	ADD	1016	-0.345526	0.0434415	4.86596e-15	1e-09	0.342875	7.64651	5.29213e-14	-0.122672	0.0155708	8.61255e-15	-0.343118	0.043188	5.21287e-15	6.42e-08	6.25e-08	G	-0.184799	0.057505	0.00137133
acisoga	RNF167	ENSG00000108523	QI8857	17	5038601	rs12951677	C	T	T	0.488737	ADD	1021	-0.305487	0.0425943	1.43086e-12	1e-09	0.312793	7.23706	8.89762e-13	-0.119561	0.0166568	1.37359e-12	-0.303648	0.0421796	1.18636e-12	1.82e-06	1.63e-06	T	-0.154637	0.0551856	0.00521788
PE(40:6)	ALDH1A2	ENSG00000128918	QI8985	15	58388444	rs35853021	G	T	T	0.340551	ADD	1016	0.343872	0.047125	5.98204e-13	1e-09	-0.344813	-7.15473	1.41855e-12	0.117079	0.0160179	5.48719e-13	0.317687	0.0435427	6.02578e-13	1.27e-06	1e-06	T	0.215014	0.0575534	0.000202363
PE(40:6)	LIPC	ENSG00000166035	QI8985	15	58431740	rs2070895	G	A	A	0.438725	ADD	1020	0.432401	0.0447742	3.67167e-21	1e-09	-0.443055	-9.71513	2.21268e-21	0.146788	0.0152218	4.16514e-21	0.399454	0.0413721	3.74506e-21	3.27e-08	3.39e-08	A	0.264941	0.0619311	2.1497e-05
acetyl-galactosamine	C4orf33	ENSG00000151470	QI9026	4	129143723	rs1709422	A	C	C	0.375622	ADD	1005	0.377746	0.044906	1.39596e-16	1e-09	-0.384876	-8.36058	1.93559e-16	0.130265	0.0159662	1.02029e-15	0.365839	0.0444902	6.19337e-16	NA	NA	NA	NA	NA	NA
urate	SLC2A9	ENSG00000109667	QI9785	4	9994205	rs7696983	C	A	A	0.299804	ADD	1019	-0.482286	0.0473779	3.13931e-23	1e-09	0.507496	10.5931	4.92281e-25	-0.205106	0.02978	1.00094e-11	-0.459883	0.0449327	1.87212e-23	0.025117	3.1e-06	A	-0.538447	0.0631422	9.30682e-17
DMGV	SLC45A2	ENSG00000164175	TF14	5	33952273	rs250417	C	G	G	0.290196	ADD	1020	-0.370862	0.0487221	6.21313e-14	1e-09	0.370976	7.42401	2.33452e-13	-0.272514	0.0290332	4.01914e-20	-0.361923	0.0436818	3.73202e-16	7.34e-08	1.18e-09	G	-0.332257	0.0921345	0.00033294
DMGV	AGXT2	ENSG00000113492	TF14	5	35040125	rs37371	G	A	A	0.218012	ADD	1016	-0.841926	0.0489403	2.63373e-58	1e-09	0.876595	17.798	2.51331e-62	-0.598444	0.0279403	4.43152e-84	-0.827993	0.0429198	9.34829e-71	1.04e-21	2.69e-26	A	-0.744818	0.0808267	3.70697e-19
DMGV	EGFLAM	ENSG00000164318	TF14	5	38258005	rs78372354	C	T	T	0.11998	ADD	1021	-0.463536	0.0679481	1.54859e-11	1e-09	0.474481	6.8414	1.13468e-11	-0.253145	0.0412338	1.19147e-09	-0.422224	0.0611935	9.19774e-12	0.006586	8.4e-05	T	0.0460897	0.3438	0.893394
GABA	SLC1A4	ENSG00000115902	TF15	2	64993776	rs2160387	C	T	T	0.490157	ADD	1016	-0.340974	0.0436456	1.41357e-14	1e-09	0.345379	7.75714	2.23308e-14	-0.121708	0.0157458	2.61857e-14	-0.332783	0.0427958	1.85338e-14	1.21e-07	1.35e-07	C	0.266097	0.0535409	8.44106e-07
2-aminoisobutyric acid	AGXT2	ENSG00000113492	TF1	5	35029794	rs344506	C	T	T	0.0290069	ADD	1017	-1.01419	0.124881	1.34699e-15	1e-09	1.09598	8.42411	3.9605e-16	-0.426996	0.0507975	1.44428e-16	-1.02314	0.122182	1.8618e-16	9.8e-05	0.000106	T	-0.860164	0.191203	8.0104e-06
2-aminoisobutyric acid	AGXT2	ENSG00000113492	TF1	5	35044611	rs37376	C	G	G	0.219118	ADD	1020	0.909882	0.047584	9.36795e-70	1e-09	-0.930853	-19.4243	3.14353e-72	0.371207	0.0193828	6.16368e-70	0.888229	0.0466979	3.86008e-69	1.50004e-26	3.8379e-27	G	0.892378	0.0780524	7.344e-28
SDMA	PYROXD2	ENSG00000119943	TF24	10	98381270	rs10786414	C	T	T	0.445535	ADD	1019	0.585183	0.0405978	5.96543e-43	1e-09	-0.590371	-14.2008	9.19374e-42	0.213071	0.0147955	6.9808e-43	0.579276	0.0403954	1.44762e-42	3.70111e-17	5.33793e-17	C	-0.94957	0.0460839	5.15893e-74
xanthosine	GMPR	ENSG00000137198	TF28	6	16268177	rs6933491	A	G	G	0.495098	ADD	1020	0.290483	0.0432677	3.16928e-11	1e-09	-0.284099	-6.41485	2.33457e-10	0.156813	0.0235034	4.16291e-11	0.288561	0.0433192	4.46344e-11	5.4e-05	4.1e-05	G	0.14628	0.0518335	0.00490702
xanthosine	ANKRD9	ENSG00000156381	TF28	14	102444893	rs1190550	C	T	T	0.351126	ADD	1021	0.304856	0.0439158	6.93027e-12	1e-09	-0.301366	-6.64917	5.75906e-11	0.165368	0.023847	7.27908e-12	0.301279	0.0439763	1.27621e-11	0.000181	0.000262	T	0.0633066	0.0575191	0.271443
2-aminooctanoate	STAMBP	ENSG00000124356	TF2	2	73597246	rs11893881	T	A	A	0.30506	ADD	1008	-0.557214	0.0453028	1.83275e-32	1e-09	0.569668	12.4436	2.93325e-33	-0.335371	0.0255242	1.78342e-36	-0.558706	0.0438001	1.27981e-34	6.96e-17	2.61e-17	NA	NA	NA	NA

## Sheet: Supple_Table 4
Supplemenatry Table 4. The summary of the first simulation study
Metabolite	Raw value		Log10-transformation		rank inverse normal transformation
	skewness	#false-positives	skewness	#false-positives	skewness	#false-positives
metronidazole	32.3259	119	-0.144364	0	0.40073	0
sulfamethoxazole	29.1036	166	-0.959735	0	0.236033	0
PS(P-36:1)/PS(O-36:2)	28.3547	122	1.73952	4	1.97683e-08	0
2-aminohippuric acid	25.0545	158	1.69432	1	7.14959e-07	0
cortisone	19.3567	131	-2.66961	12	0.00708481	0
urocanic acid	18.2464	124	0.351755	0	3.80697e-08	0
niacinamide	18.1392	127	1.60638	3	-1.84689e-15	0
diacetylspermine	13.9484	73	1.03506	1	-5.85502e-07	0
PS(P-36:2)/PS(O-36:3)	13.5338	77	-0.650823	0	1.04371e-08	0
acetaminophen	11.1255	48	3.08739	0	2.33607e-06	0
C18 carnitine	10.9855	56	0.498234	0	-2.67133e-08	0
xanthosine	10.7891	55	0.0072109	0	-1.84697e-15	0
C3-DC-CH3 carnitine	10.3103	54	0.71015	0	6.66751e-08	0
anserine	9.73953	34	0.902098	0	0.746162	0
histamine	8.43667	34	-0.674345	0	0.00477902	0
sphingosine	8.28404	24	1.212	0	2.12732e-09	0
DG(34:1)	7.5734	30	-1.69808	1	0.139817	0
trimethylamine-N-oxide	7.2946	22	0.974752	0	3.07252e-08	0
inosine	7.16596	19	0.379344	0	4.44185e-08	0
glycodeoxycholate/glycochenodeoxycholate	6.95323	30	-1.1893	2	-1.84689e-15	0
C4-OH carnitine	6.78621	22	0.775341	0	7.32389e-08	0
dimethylglycine	6.78313	28	1.00932	1	2.97833e-09	0
C10:2 carnitine	6.06605	15	-1.3004	0	0.106279	0
cotinine	6.03232	12	-0.619086	0	0.216371	0
hippurate	6.00032	13	0.190225	0	2.87995e-07	0
N-carbamoyl-beta-alanine	5.82221	18	-1.41033	3	0.0219663	0
5-acetylamino-6-amino-3-methyluracil	5.7713	21	-1.28941	1	0.237433	1
piperine	5.66227	14	-0.535099	0	1.95923e-08	0
C4 carnitine	5.35517	23	0.52391	2	9.22238e-11	0
N6,N6,N6-trimethyllysine	5.21106	14	1.08625	0	6.91689e-09	0
N-methylproline	5.18886	6	0.874974	0	1.76157e-09	0
glycocholate	5.07608	16	-1.16377	0	1.46399e-09	0
homocitrulline	4.93744	12	0.313784	0	2.38236e-09	0
ectoine	4.67972	10	-0.68396	0	0.0279082	0
xanthine	4.64182	8	0.59092	1	-5.39836e-08	0
1-methylhistamine	3.91603	12	-2.19755	6	3.14724e-08	0
cystine	3.83877	4	-2.03892	6	8.73215e-09	0
methionine sulfoxide	3.75976	11	0.462646	1	1.55087e-06	0
3-methylhistidine	3.7411	5	0.840932	0	2.11399e-09	0
N-acetylornithine	3.67377	6	0.0676768	0	-1.36152e-07	0
proline-betaine	3.54794	4	0.222083	0	-8.45744e-10	0
alpha-glycerophosphocholine	3.51308	4	0.589466	0	-1.84689e-15	0
C16 carnitine	3.50627	4	0.895547	0	-1.24649e-09	0
C7 carnitine	3.50385	8	-2.16123	2	0.033658	0
C14:1 carnitine	3.42894	5	0.151866	0	4.31816e-07	0
sphinganine	3.23044	6	0.644659	0	4.07033e-08	0
C20:4 carnitine	3.08615	2	-1.0271	0	0.0178878	0
C12:1 carnitine	3.0671	4	-0.146364	0	8.49244e-09	0
linoleoyl ethanolamide	2.96095	7	-0.209189	0	-5.32196e-07	0
pipecolic acid	2.92469	4	0.294075	0	2.09908e-07	0
methylimidazoleacetic acid	2.89769	2	0.221192	0	9.16178e-06	0
C14 carnitine	2.76997	7	0.196529	0	2.5593e-09	0
cortisol	2.72998	4	0.00876941	0	-1.84719e-15	0
hydroxyproline	2.68978	5	0.293598	0	3.24114e-09	0
N6-acetyllysine	2.66971	2	0.600195	0	1.6278e-06	0
C14:2 carnitine	2.65797	2	0.269465	0	3.83455e-09	0
C18:1 carnitine	2.56656	1	0.412389	0	-8.77201e-09	0
trigonelline	2.56479	1	-0.336848	0	-1.84689e-15	0
C18:2 carnitine	2.4397	1	0.109833	0	5.81671e-08	0
2-aminoisobutyric acid	2.37198	3	0.158382	1	-1.8469e-15	1
PE(P-34:1)/PE(O-34:2)	2.29187	0	0.33163	0	-1.84694e-15	0
1-methylnicotinamide	2.27804	2	0.0315856	0	-4.25641e-09	0
N2,N2-dimethylguanosine	2.2258	3	0.00324856	1	-1.26507e-08	0
N4-acetylcytidine	2.2135	2	0.430019	0	-2.44168e-09	0
N6-methyllysine	2.1871	2	0.951315	0	9.33813e-08	0
glutamate	2.16369	1	0.605547	0	1.86318e-07	0
C12 carnitine	2.16324	8	-0.0666297	0	6.59284e-08	0
caffeine	2.16129	1	-0.992109	0	0.0115737	0
LPC(P-18:0)/LPC(O-18:1)	2.06633	1	0.207694	0	-1.84714e-15	0
thiamine	2.0352	1	0.0379203	0	1.75268e-06	0
homocysteine	2.02844	0	0.305115	0	4.84675e-05	0
N-acetyltryptophan	2.02741	1	-1.02963	0	-4.3202e-07	0
biliverdin	2.00476	1	-5.99488	11	5.5904e-10	0
C5 carnitine	1.95464	0	0.0495435	0	1.16792e-08	0
C10 carnitine	1.94841	2	-0.172298	0	-1.84691e-15	0
LPC(P-16:0)/LPC(O-16:1)	1.9019	3	0.23667	0	-6.8644e-09	0
N1-methyl-2-pyridone-5-carboxamide	1.90077	1	-0.183222	0	5.5904e-10	0
phenylacetylglutamine	1.8835	2	-0.46103	0	-1.84682e-15	0
aspartate	1.84834	1	-0.230106	0	-1.84693e-15	0
allantoin	1.77506	1	-0.961157	0	-1.84691e-15	0
C8 carnitine	1.75372	1	-0.276714	0	3.47717e-07	0
PE(36:4)	1.74746	2	0.0951014	0	-1.84691e-15	0
LPC(20:1)	1.69845	0	0.359163	0	1.03992e-07	0
pantothenate	1.64271	1	-1.90752	4	5.48675e-09	0
2-aminooctanoate	1.63793	0	-1.10836	1	-1.84695e-15	0
C6 carnitine	1.63309	2	-1.61649	3	0.00477804	0
PE(34:0)	1.60874	1	-0.287405	0	-1.8468e-15	0
kynurenic acid	1.59366	0	-0.207193	0	2.22066e-07	0
LPE(18:0)_A	1.58022	3	0.173776	0	8.8263e-07	0
serotonin	1.56676	2	-2.80572	4	0.00708463	0
PE(P-38:4)/PE(O-38:5)	1.55368	3	0.116898	0	-1.8469e-15	0
4-acetamidobutanoate	1.52716	1	-0.213705	0	1.88859e-07	0
methionine	1.50357	2	-0.162758	0	-1.83482e-08	0
creatinine	1.4788	2	0.23066	0	-1.8469e-15	0
C5:1 carnitine	1.45013	0	-1.02428	0	0.236033	0
N6,N6-dimethyllysine	1.43843	0	0.528091	0	-2.35396e-07	0
N-alpha-acetylarginine	1.4382	1	-4.20315	11	0.0047785	0
arginine	1.42218	0	-0.288498	0	-1.84692e-15	0
DMGV	1.40579	2	-2.11969	2	0.0024063	0
LPC(18:0)	1.39592	1	0.11324	0	-1.84688e-15	0
LPE(18:0)_B	1.39011	1	-0.207821	0	-1.84703e-15	0
C2 carnitine	1.35342	1	0.119921	0	-1.84693e-15	0
Cer(d18:1/16:0)	1.33456	0	0.182763	0	-1.84688e-15	0
LPC(14:0)	1.30101	0	-0.211545	0	-1.84682e-15	0
PC(30:0)	1.27907	0	0.0883161	0	-1.84693e-15	0
1-methylguanine	1.24446	0	-0.474609	1	1.16298e-07	0
C5-DC carnitine	1.23108	1	-0.182592	0	1.54509e-05	0
LPC(16:1)	1.219	0	-0.0510186	0	-1.84688e-15	0
PE(40:6)	1.20623	0	0.0315154	0	-1.84692e-15	0
LPE(20:0)	1.19134	0	-0.107826	0	-1.84689e-15	0
LPE(18:3)	1.18681	0	-0.504133	0	-7.98243e-10	0
N1-acetylspermidine	1.17978	1	0.22526	0	8.59193e-10	0
isoleucine	1.17858	0	0.152025	0	-1.8469e-15	0
SDMA	1.17695	0	0.058794	0	-1.84688e-15	0
LPC(24:0)	1.17094	0	-0.322942	0	2.95549e-07	0
choline	1.16963	0	0.208192	0	-1.84689e-15	0
LPE(16:0)	1.15771	0	-0.145306	0	1.37022e-09	0
LPC(22:6)	1.1529	1	0.022106	0	2.95281e-09	0
PE(38:4)	1.15165	0	-0.0546526	0	2.20033e-08	0
LPC(22:5)	1.14407	2	0.0416818	0	4.66534e-09	0
proline	1.11457	0	0.10836	0	-1.84686e-15	0
LPE(18:1)	1.1126	0	-0.137129	0	-1.84694e-15	0
PE(P-34:2)/PE(O-34:3)	1.10734	1	-0.0331741	0	-1.84692e-15	0
acetyl-galactosamine	1.10732	0	0.0213216	0	-2.10559e-07	0
acisoga	1.08867	0	-0.0834206	0	-1.84705e-15	0
phenylalanine	1.07826	1	0.265643	0	-1.84691e-15	0
LPC(16:0)	1.06882	1	0.0706268	0	-1.84688e-15	0
LPC(22:4)	1.0434	0	-0.0359916	0	-1.84689e-15	0
LPE(20:1)	1.03643	0	-0.497159	1	5.09638e-08	0
C3 carnitine	1.0299	0	-0.0154571	0	-1.84685e-15	0
C26 carnitine	1.0251	2	-0.247552	1	-8.38816e-09	1
leucine	1.00856	0	0.120422	0	-1.84693e-15	0
Cer(d18:1/24:1)	0.990196	0	-9.29394e-05	0	-1.84692e-15	0
7-methylguanine	0.983652	0	-0.00554041	0	2.14006e-08	0
myristoleic acid	0.97844	0	-0.488245	0	1.40556e-07	0
glycine	0.973855	0	0.000356728	0	-2.43143e-08	0
phosphocholine	0.921687	1	-0.125511	0	-1.84687e-15	1
PE(P-36:4)/PE(O-36:5)	0.91825	1	0.0658434	0	-1.84691e-15	0
PE(34:2)	0.91676	0	-0.149681	0	-1.84691e-15	0
PE(P-40:6)/PE(O-40:7)	0.907908	0	0.127408	0	-1.84691e-15	0
NMMA	0.907735	0	-0.0247216	0	2.37906e-09	0
histidine	0.89236	0	0.0900931	0	-1.55737e-06	0
LPC(20:4)	0.888708	0	0.0091645	0	-1.84688e-15	0
PE(38:6)	0.887625	0	-0.112379	0	-1.84691e-15	0
N-acetylhistidine	0.870356	0	-0.328112	0	-5.18121e-08	0
pseudouridine	0.859889	0	-0.101877	0	-1.84688e-15	0
valine	0.857108	0	0.13293	0	-1.84692e-15	1
PC(P-38:6)/PC(O-38:7)	0.856725	0	-0.0643129	0	4.00757e-10	0
citrulline	0.851436	0	-0.25592	0	6.41679e-07	0
threonine	0.834984	0	-0.467498	0	6.51866e-08	0
SM(d18:1/14:0)	0.825635	2	-0.0562099	0	-1.8469e-15	0
1-methylguanosine	0.823254	2	-0.586125	0	9.08908e-08	0
LPE(20:4)	0.813325	2	-0.212673	0	4.18821e-08	0
ornithine	0.801286	0	-0.115637	0	-1.8469e-15	0
tyrosine	0.796012	0	0.0490439	0	-1.8469e-15	0
serine	0.789137	0	0.057768	0	-2.22584e-08	0
LPE(18:2)	0.787071	1	-0.373275	0	-3.59809e-10	0
lysine	0.76785	0	-0.252189	0	-1.8469e-15	0
SM(d18:1/18:1)	0.764097	0	-0.0843321	0	-1.8469e-15	0
GABA	0.751659	0	-0.123821	0	-1.84687e-15	0
PC(32:2)	0.743917	0	-0.34811	1	-1.84691e-15	0
LPE(22:6)	0.742695	0	-0.299459	0	6.39792e-08	0
PE(36:2)	0.729732	0	-0.191542	0	-1.84691e-15	0
homoarginine	0.711536	0	-0.0823311	0	-1.84686e-15	0
asparagine	0.696336	0	0.0133235	0	-1.84688e-15	0
LPC(18:2)	0.690739	0	-0.295172	0	-1.84691e-15	0
SM(d18:1/18:0)	0.684105	0	-0.23078	0	-1.8469e-15	0
LPC(20:5)	0.683918	0	-0.275949	0	-1.84688e-15	0
PE(P-38:6)/PE(O-38:7)	0.67877	0	0.0116173	0	-1.84694e-15	0
PC(P-38:5)/PC(O-38:6)	0.671605	0	-0.00279794	0	-1.84695e-15	0
LPC(20:3)	0.656657	0	-0.249505	0	-1.84693e-15	0
PE(P-36:2)/PE(O-36:3)	0.641883	0	-0.186231	0	-1.84687e-15	0
betaine	0.641359	0	-0.0811506	0	-1.84682e-15	0
PC(P-34:2)/PC(O-34:3)	0.634819	0	-0.149457	0	-1.84689e-15	0
PC(34:3)	0.59009	0	-0.105055	0	-1.84682e-15	0
guanidinoacetic acid	0.563453	0	-0.593817	0	-1.84684e-15	0
creatine	0.560047	0	-0.440133	0	-1.84691e-15	0
PE(P-38:5)/PE(O-38:6)	0.553469	0	-0.0104234	0	-1.84691e-15	0
SM(d18:1/16:1)	0.546359	0	-0.0692401	0	-1.84688e-15	0
PC(P-36:4)/PC(O-36:5)	0.504475	0	-0.062912	0	-1.84698e-15	0
N-acetylalanine	0.490731	0	-0.650841	0	-1.89121e-06	0
ribothymidine	0.453287	0	-3.23766	11	1.2904e-06	0
taurine	0.418074	0	-0.308658	0	3.95365e-08	0
SM(d18:1/20:0)	0.401232	0	-0.457593	0	-1.84689e-15	0
alanine	0.396306	0	-0.341382	0	-2.19428e-09	0
carnitine	0.38832	0	-0.389504	0	-1.84689e-15	0
tryptophan	0.385474	0	-0.579679	0	-1.84691e-15	0
PC(36:2)	0.343347	0	-0.15041	0	-1.84692e-15	0
SM(d18:1/22:0)	0.315814	0	-0.469655	1	-1.84688e-15	0
thyroxine	0.286091	1	-4.75436	7	0.0115343	0
1-methyladenosine	0.218086	0	-1.14879	0	-1.18378e-07	0
glutamine	0.190519	0	-0.820796	0	-1.84682e-15	0
LPC(18:3)	0.133281	0	-0.719563	0	-1.84668e-15	0
urate	0.103245	0	-5.51689	8	0.0178872	0
hypoxanthine	-0.244607	0	-1.90479	0	-1.84688e-15	0

## Sheet: Supple_Table 5
Supplementary Table 5. Metabolite-specific results of the first simulation study
Metabolite	scale	maf	sample size	false-positives in LR	false-positive in Huber	false-positive in FBAT
4-acetamidobutanoate	raw	0.01	1000	1	0	0
4-acetamidobutanoate	raw	0.05	1000	2	1	0
4-acetamidobutanoate	raw	0.1	1000	0	0	0
4-acetamidobutanoate	raw	0.2	1000	0	0	0
4-acetamidobutanoate	raw	0.01	5000	0	0	0
4-acetamidobutanoate	raw	0.05	5000	0	0	0
4-acetamidobutanoate	raw	0.1	5000	1	1	0
4-acetamidobutanoate	raw	0.2	5000	0	0	0
4-acetamidobutanoate	raw	0.01	10000	0	0	0
4-acetamidobutanoate	raw	0.05	10000	0	0	0
4-acetamidobutanoate	raw	0.1	10000	0	0	0
4-acetamidobutanoate	raw	0.2	10000	0	0	0
4-acetamidobutanoate	log10	0.01	1000	0	1	0
4-acetamidobutanoate	log10	0.05	1000	0	0	0
4-acetamidobutanoate	log10	0.1	1000	0	0	0
4-acetamidobutanoate	log10	0.2	1000	0	0	0
4-acetamidobutanoate	log10	0.01	5000	0	0	0
4-acetamidobutanoate	log10	0.05	5000	0	0	1
4-acetamidobutanoate	log10	0.1	5000	1	1	0
4-acetamidobutanoate	log10	0.2	5000	0	1	0
4-acetamidobutanoate	log10	0.01	10000	0	0	0
4-acetamidobutanoate	log10	0.05	10000	0	0	0
4-acetamidobutanoate	log10	0.1	10000	0	0	0
4-acetamidobutanoate	log10	0.2	10000	0	0	0
4-acetamidobutanoate	RINT	0.01	1000	0	1	0
4-acetamidobutanoate	RINT	0.05	1000	0	0	0
4-acetamidobutanoate	RINT	0.1	1000	0	0	0
4-acetamidobutanoate	RINT	0.2	1000	0	0	0
4-acetamidobutanoate	RINT	0.01	5000	0	0	0
4-acetamidobutanoate	RINT	0.05	5000	0	0	1
4-acetamidobutanoate	RINT	0.1	5000	1	1	0
4-acetamidobutanoate	RINT	0.2	5000	0	1	0
4-acetamidobutanoate	RINT	0.01	10000	0	0	0
4-acetamidobutanoate	RINT	0.05	10000	0	0	0
4-acetamidobutanoate	RINT	0.1	10000	0	0	0
4-acetamidobutanoate	RINT	0.2	10000	0	0	0
caffeine	raw	0.01	1000	1	4	0
caffeine	raw	0.05	1000	1	0	0
caffeine	raw	0.1	1000	0	0	0
caffeine	raw	0.2	1000	0	0	0
caffeine	raw	0.01	5000	0	0	0
caffeine	raw	0.05	5000	0	0	1
caffeine	raw	0.1	5000	0	0	0
caffeine	raw	0.2	5000	0	0	1
caffeine	raw	0.01	10000	0	0	0
caffeine	raw	0.05	10000	0	0	0
caffeine	raw	0.1	10000	0	0	0
caffeine	raw	0.2	10000	0	0	0
caffeine	log10	0.01	1000	0	1	0
caffeine	log10	0.05	1000	0	0	0
caffeine	log10	0.1	1000	0	0	0
caffeine	log10	0.2	1000	0	0	0
caffeine	log10	0.01	5000	0	0	0
caffeine	log10	0.05	5000	0	0	0
caffeine	log10	0.1	5000	0	0	0
caffeine	log10	0.2	5000	0	0	0
caffeine	log10	0.01	10000	0	0	0
caffeine	log10	0.05	10000	0	0	0
caffeine	log10	0.1	10000	0	0	0
caffeine	log10	0.2	10000	0	0	0
caffeine	RINT	0.01	1000	0	0	0
caffeine	RINT	0.05	1000	0	0	0
caffeine	RINT	0.1	1000	0	0	0
caffeine	RINT	0.2	1000	0	0	0
caffeine	RINT	0.01	5000	0	0	0
caffeine	RINT	0.05	5000	0	0	0
caffeine	RINT	0.1	5000	0	0	0
caffeine	RINT	0.2	5000	0	0	0
caffeine	RINT	0.01	10000	0	0	0
caffeine	RINT	0.05	10000	0	0	0
caffeine	RINT	0.1	10000	0	0	0
caffeine	RINT	0.2	10000	0	0	0
ribothymidine	raw	0.01	1000	0	0	0
ribothymidine	raw	0.05	1000	0	0	0
ribothymidine	raw	0.1	1000	0	0	0
ribothymidine	raw	0.2	1000	0	0	0
ribothymidine	raw	0.01	5000	1	0	0
ribothymidine	raw	0.05	5000	0	0	0
ribothymidine	raw	0.1	5000	0	0	0
ribothymidine	raw	0.2	5000	0	0	0
ribothymidine	raw	0.01	10000	0	0	0
ribothymidine	raw	0.05	10000	0	0	0
ribothymidine	raw	0.1	10000	1	1	0
ribothymidine	raw	0.2	10000	0	0	0
ribothymidine	log10	0.01	1000	11	1	0
ribothymidine	log10	0.05	1000	0	0	0
ribothymidine	log10	0.1	1000	1	0	0
ribothymidine	log10	0.2	1000	0	0	0
ribothymidine	log10	0.01	5000	1	0	0
ribothymidine	log10	0.05	5000	1	0	0
ribothymidine	log10	0.1	5000	0	0	0
ribothymidine	log10	0.2	5000	0	0	0
ribothymidine	log10	0.01	10000	0	0	0
ribothymidine	log10	0.05	10000	0	0	0
ribothymidine	log10	0.1	10000	0	1	1
ribothymidine	log10	0.2	10000	0	0	0
ribothymidine	RINT	0.01	1000	0	0	0
ribothymidine	RINT	0.05	1000	0	0	0
ribothymidine	RINT	0.1	1000	0	0	0
ribothymidine	RINT	0.2	1000	0	0	0
ribothymidine	RINT	0.01	5000	1	0	0
ribothymidine	RINT	0.05	5000	0	0	0
ribothymidine	RINT	0.1	5000	0	0	0
ribothymidine	RINT	0.2	5000	0	0	0
ribothymidine	RINT	0.01	10000	0	0	0
ribothymidine	RINT	0.05	10000	0	0	0
ribothymidine	RINT	0.1	10000	1	1	0
ribothymidine	RINT	0.2	10000	0	0	0
hippurate	raw	0.01	1000	13	4	0
hippurate	raw	0.05	1000	2	0	0
hippurate	raw	0.1	1000	0	0	0
hippurate	raw	0.2	1000	1	1	0
hippurate	raw	0.01	5000	3	0	0
hippurate	raw	0.05	5000	0	0	0
hippurate	raw	0.1	5000	1	0	0
hippurate	raw	0.2	5000	0	0	0
hippurate	raw	0.01	10000	2	0	0
hippurate	raw	0.05	10000	0	0	0
hippurate	raw	0.1	10000	0	0	0
hippurate	raw	0.2	10000	0	0	0
hippurate	log10	0.01	1000	0	1	0
hippurate	log10	0.05	1000	0	0	0
hippurate	log10	0.1	1000	0	0	0
hippurate	log10	0.2	1000	0	0	0
hippurate	log10	0.01	5000	0	0	0
hippurate	log10	0.05	5000	0	0	0
hippurate	log10	0.1	5000	0	0	0
hippurate	log10	0.2	5000	0	0	0
hippurate	log10	0.01	10000	0	0	0
hippurate	log10	0.05	10000	0	0	0
hippurate	log10	0.1	10000	0	0	0
hippurate	log10	0.2	10000	0	0	0
hippurate	RINT	0.01	1000	0	0	0
hippurate	RINT	0.05	1000	0	0	0
hippurate	RINT	0.1	1000	0	0	0
hippurate	RINT	0.2	1000	0	0	0
hippurate	RINT	0.01	5000	0	0	0
hippurate	RINT	0.05	5000	0	0	0
hippurate	RINT	0.1	5000	0	0	0
hippurate	RINT	0.2	5000	0	0	0
hippurate	RINT	0.01	10000	0	0	0
hippurate	RINT	0.05	10000	0	0	0
hippurate	RINT	0.1	10000	0	0	0
hippurate	RINT	0.2	10000	0	0	0
2-aminohippuric acid	raw	0.01	1000	158	0	0
2-aminohippuric acid	raw	0.05	1000	21	1	0
2-aminohippuric acid	raw	0.1	1000	5	0	0
2-aminohippuric acid	raw	0.2	1000	1	0	0
2-aminohippuric acid	raw	0.01	5000	38	0	0
2-aminohippuric acid	raw	0.05	5000	5	0	0
2-aminohippuric acid	raw	0.1	5000	3	0	0
2-aminohippuric acid	raw	0.2	5000	0	0	0
2-aminohippuric acid	raw	0.01	10000	25	0	0
2-aminohippuric acid	raw	0.05	10000	2	0	0
2-aminohippuric acid	raw	0.1	10000	2	0	0
2-aminohippuric acid	raw	0.2	10000	0	0	0
2-aminohippuric acid	log10	0.01	1000	1	0	0
2-aminohippuric acid	log10	0.05	1000	0	0	0
2-aminohippuric acid	log10	0.1	1000	0	0	0
2-aminohippuric acid	log10	0.2	1000	0	0	0
2-aminohippuric acid	log10	0.01	5000	0	0	0
2-aminohippuric acid	log10	0.05	5000	0	0	0
2-aminohippuric acid	log10	0.1	5000	0	0	0
2-aminohippuric acid	log10	0.2	5000	0	0	0
2-aminohippuric acid	log10	0.01	10000	0	0	0
2-aminohippuric acid	log10	0.05	10000	0	0	0
2-aminohippuric acid	log10	0.1	10000	0	0	0
2-aminohippuric acid	log10	0.2	10000	0	0	0
2-aminohippuric acid	RINT	0.01	1000	0	0	0
2-aminohippuric acid	RINT	0.05	1000	0	0	0
2-aminohippuric acid	RINT	0.1	1000	0	0	0
2-aminohippuric acid	RINT	0.2	1000	0	0	0
2-aminohippuric acid	RINT	0.01	5000	0	0	0
2-aminohippuric acid	RINT	0.05	5000	0	0	0
2-aminohippuric acid	RINT	0.1	5000	0	0	0
2-aminohippuric acid	RINT	0.2	5000	0	0	0
2-aminohippuric acid	RINT	0.01	10000	0	0	0
2-aminohippuric acid	RINT	0.05	10000	0	0	0
2-aminohippuric acid	RINT	0.1	10000	0	0	0
2-aminohippuric acid	RINT	0.2	10000	0	0	0
acetaminophen	raw	0.01	1000	48	8	0
acetaminophen	raw	0.05	1000	10	0	0
acetaminophen	raw	0.1	1000	2	0	0
acetaminophen	raw	0.2	1000	0	0	0
acetaminophen	raw	0.01	5000	6	1	0
acetaminophen	raw	0.05	5000	1	1	0
acetaminophen	raw	0.1	5000	0	0	0
acetaminophen	raw	0.2	5000	1	0	0
acetaminophen	raw	0.01	10000	6	0	0
acetaminophen	raw	0.05	10000	0	0	0
acetaminophen	raw	0.1	10000	0	0	0
acetaminophen	raw	0.2	10000	0	0	0
acetaminophen	log10	0.01	1000	0	3	0
acetaminophen	log10	0.05	1000	2	0	0
acetaminophen	log10	0.1	1000	0	0	0
acetaminophen	log10	0.2	1000	0	0	0
acetaminophen	log10	0.01	5000	2	0	0
acetaminophen	log10	0.05	5000	0	1	0
acetaminophen	log10	0.1	5000	0	0	0
acetaminophen	log10	0.2	5000	0	0	0
acetaminophen	log10	0.01	10000	0	0	0
acetaminophen	log10	0.05	10000	0	0	0
acetaminophen	log10	0.1	10000	1	0	0
acetaminophen	log10	0.2	10000	0	0	0
acetaminophen	RINT	0.01	1000	0	0	0
acetaminophen	RINT	0.05	1000	0	0	0
acetaminophen	RINT	0.1	1000	0	0	0
acetaminophen	RINT	0.2	1000	1	0	0
acetaminophen	RINT	0.01	5000	0	0	0
acetaminophen	RINT	0.05	5000	0	0	0
acetaminophen	RINT	0.1	5000	0	0	0
acetaminophen	RINT	0.2	5000	0	0	0
acetaminophen	RINT	0.01	10000	0	0	0
acetaminophen	RINT	0.05	10000	0	0	0
acetaminophen	RINT	0.1	10000	0	0	0
acetaminophen	RINT	0.2	10000	0	0	1
cortisone	raw	0.01	1000	131	0	0
cortisone	raw	0.05	1000	20	0	0
cortisone	raw	0.1	1000	3	0	0
cortisone	raw	0.2	1000	0	0	0
cortisone	raw	0.01	5000	28	1	0
cortisone	raw	0.05	5000	3	0	0
cortisone	raw	0.1	5000	1	0	0
cortisone	raw	0.2	5000	1	0	0
cortisone	raw	0.01	10000	6	0	0
cortisone	raw	0.05	10000	1	0	0
cortisone	raw	0.1	10000	0	0	0
cortisone	raw	0.2	10000	0	0	0
cortisone	log10	0.01	1000	12	1	0
cortisone	log10	0.05	1000	1	0	0
cortisone	log10	0.1	1000	0	0	0
cortisone	log10	0.2	1000	0	0	0
cortisone	log10	0.01	5000	1	0	0
cortisone	log10	0.05	5000	0	0	0
cortisone	log10	0.1	5000	1	0	0
cortisone	log10	0.2	5000	1	0	1
cortisone	log10	0.01	10000	0	0	0
cortisone	log10	0.05	10000	0	0	0
cortisone	log10	0.1	10000	1	0	0
cortisone	log10	0.2	10000	0	0	0
cortisone	RINT	0.01	1000	0	0	0
cortisone	RINT	0.05	1000	0	0	0
cortisone	RINT	0.1	1000	0	0	0
cortisone	RINT	0.2	1000	0	0	0
cortisone	RINT	0.01	5000	0	0	0
cortisone	RINT	0.05	5000	0	0	0
cortisone	RINT	0.1	5000	0	0	0
cortisone	RINT	0.2	5000	0	0	0
cortisone	RINT	0.01	10000	0	0	0
cortisone	RINT	0.05	10000	0	0	0
cortisone	RINT	0.1	10000	0	0	0
cortisone	RINT	0.2	10000	0	0	0
linoleoyl ethanolamide	raw	0.01	1000	7	0	0
linoleoyl ethanolamide	raw	0.05	1000	0	0	0
linoleoyl ethanolamide	raw	0.1	1000	0	1	0
linoleoyl ethanolamide	raw	0.2	1000	0	0	0
linoleoyl ethanolamide	raw	0.01	5000	2	0	1
linoleoyl ethanolamide	raw	0.05	5000	0	0	0
linoleoyl ethanolamide	raw	0.1	5000	0	0	0
linoleoyl ethanolamide	raw	0.2	5000	0	0	0
linoleoyl ethanolamide	raw	0.01	10000	0	0	1
linoleoyl ethanolamide	raw	0.05	10000	1	0	0
linoleoyl ethanolamide	raw	0.1	10000	1	0	0
linoleoyl ethanolamide	raw	0.2	10000	0	0	0
linoleoyl ethanolamide	log10	0.01	1000	0	0	0
linoleoyl ethanolamide	log10	0.05	1000	0	0	0
linoleoyl ethanolamide	log10	0.1	1000	0	0	0
linoleoyl ethanolamide	log10	0.2	1000	0	0	0
linoleoyl ethanolamide	log10	0.01	5000	0	0	0
linoleoyl ethanolamide	log10	0.05	5000	0	0	0
linoleoyl ethanolamide	log10	0.1	5000	0	0	0
linoleoyl ethanolamide	log10	0.2	5000	0	0	0
linoleoyl ethanolamide	log10	0.01	10000	0	0	0
linoleoyl ethanolamide	log10	0.05	10000	0	0	0
linoleoyl ethanolamide	log10	0.1	10000	0	0	0
linoleoyl ethanolamide	log10	0.2	10000	0	0	0
linoleoyl ethanolamide	RINT	0.01	1000	0	0	0
linoleoyl ethanolamide	RINT	0.05	1000	0	0	0
linoleoyl ethanolamide	RINT	0.1	1000	0	0	0
linoleoyl ethanolamide	RINT	0.2	1000	0	0	0
linoleoyl ethanolamide	RINT	0.01	5000	0	0	0
linoleoyl ethanolamide	RINT	0.05	5000	0	0	0
linoleoyl ethanolamide	RINT	0.1	5000	0	0	0
linoleoyl ethanolamide	RINT	0.2	5000	0	0	0
linoleoyl ethanolamide	RINT	0.01	10000	0	0	0
linoleoyl ethanolamide	RINT	0.05	10000	0	0	0
linoleoyl ethanolamide	RINT	0.1	10000	0	0	0
linoleoyl ethanolamide	RINT	0.2	10000	0	0	0
piperine	raw	0.01	1000	14	9	0
piperine	raw	0.05	1000	1	0	0
piperine	raw	0.1	1000	0	0	0
piperine	raw	0.2	1000	1	0	0
piperine	raw	0.01	5000	2	0	0
piperine	raw	0.05	5000	0	0	0
piperine	raw	0.1	5000	0	0	0
piperine	raw	0.2	5000	0	0	0
piperine	raw	0.01	10000	0	0	0
piperine	raw	0.05	10000	0	0	0
piperine	raw	0.1	10000	0	0	0
piperine	raw	0.2	10000	0	0	0
piperine	log10	0.01	1000	0	0	0
piperine	log10	0.05	1000	0	0	0
piperine	log10	0.1	1000	0	0	0
piperine	log10	0.2	1000	0	0	0
piperine	log10	0.01	5000	0	0	0
piperine	log10	0.05	5000	0	1	0
piperine	log10	0.1	5000	0	0	0
piperine	log10	0.2	5000	0	0	0
piperine	log10	0.01	10000	0	1	0
piperine	log10	0.05	10000	0	0	0
piperine	log10	0.1	10000	0	0	0
piperine	log10	0.2	10000	0	0	0
piperine	RINT	0.01	1000	0	0	0
piperine	RINT	0.05	1000	0	0	0
piperine	RINT	0.1	1000	0	0	0
piperine	RINT	0.2	1000	0	0	0
piperine	RINT	0.01	5000	0	0	0
piperine	RINT	0.05	5000	0	0	0
piperine	RINT	0.1	5000	0	0	0
piperine	RINT	0.2	5000	0	0	1
piperine	RINT	0.01	10000	0	0	0
piperine	RINT	0.05	10000	0	0	0
piperine	RINT	0.1	10000	0	0	0
piperine	RINT	0.2	10000	0	0	0
Cer(d18:1/24:1)	raw	0.01	1000	0	0	0
Cer(d18:1/24:1)	raw	0.05	1000	0	0	0
Cer(d18:1/24:1)	raw	0.1	1000	0	0	0
Cer(d18:1/24:1)	raw	0.2	1000	0	0	1
Cer(d18:1/24:1)	raw	0.01	5000	0	0	0
Cer(d18:1/24:1)	raw	0.05	5000	0	0	0
Cer(d18:1/24:1)	raw	0.1	5000	0	1	0
Cer(d18:1/24:1)	raw	0.2	5000	0	0	0
Cer(d18:1/24:1)	raw	0.01	10000	0	0	0
Cer(d18:1/24:1)	raw	0.05	10000	0	0	0
Cer(d18:1/24:1)	raw	0.1	10000	0	0	0
Cer(d18:1/24:1)	raw	0.2	10000	0	0	0
Cer(d18:1/24:1)	log10	0.01	1000	0	0	0
Cer(d18:1/24:1)	log10	0.05	1000	0	0	0
Cer(d18:1/24:1)	log10	0.1	1000	0	0	0
Cer(d18:1/24:1)	log10	0.2	1000	0	0	1
Cer(d18:1/24:1)	log10	0.01	5000	0	0	0
Cer(d18:1/24:1)	log10	0.05	5000	0	0	0
Cer(d18:1/24:1)	log10	0.1	5000	0	0	0
Cer(d18:1/24:1)	log10	0.2	5000	0	0	0
Cer(d18:1/24:1)	log10	0.01	10000	0	0	0
Cer(d18:1/24:1)	log10	0.05	10000	0	0	0
Cer(d18:1/24:1)	log10	0.1	10000	0	0	0
Cer(d18:1/24:1)	log10	0.2	10000	0	0	0
Cer(d18:1/24:1)	RINT	0.01	1000	0	0	0
Cer(d18:1/24:1)	RINT	0.05	1000	0	0	0
Cer(d18:1/24:1)	RINT	0.1	1000	0	0	0
Cer(d18:1/24:1)	RINT	0.2	1000	0	0	1
Cer(d18:1/24:1)	RINT	0.01	5000	0	0	0
Cer(d18:1/24:1)	RINT	0.05	5000	0	0	0
Cer(d18:1/24:1)	RINT	0.1	5000	0	0	0
Cer(d18:1/24:1)	RINT	0.2	5000	0	0	0
Cer(d18:1/24:1)	RINT	0.01	10000	0	0	0
Cer(d18:1/24:1)	RINT	0.05	10000	0	0	0
Cer(d18:1/24:1)	RINT	0.1	10000	0	0	0
Cer(d18:1/24:1)	RINT	0.2	10000	0	0	0
sulfamethoxazole	raw	0.01	1000	166	1	0
sulfamethoxazole	raw	0.05	1000	18	1	0
sulfamethoxazole	raw	0.1	1000	6	0	0
sulfamethoxazole	raw	0.2	1000	0	0	0
sulfamethoxazole	raw	0.01	5000	55	2	0
sulfamethoxazole	raw	0.05	5000	7	0	0
sulfamethoxazole	raw	0.1	5000	4	0	0
sulfamethoxazole	raw	0.2	5000	1	1	0
sulfamethoxazole	raw	0.01	10000	25	2	0
sulfamethoxazole	raw	0.05	10000	3	0	0
sulfamethoxazole	raw	0.1	10000	1	0	0
sulfamethoxazole	raw	0.2	10000	1	1	0
sulfamethoxazole	log10	0.01	1000	0	20	0
sulfamethoxazole	log10	0.05	1000	0	0	0
sulfamethoxazole	log10	0.1	1000	0	0	0
sulfamethoxazole	log10	0.2	1000	0	0	0
sulfamethoxazole	log10	0.01	5000	0	1	0
sulfamethoxazole	log10	0.05	5000	0	0	0
sulfamethoxazole	log10	0.1	5000	0	0	0
sulfamethoxazole	log10	0.2	5000	0	0	0
sulfamethoxazole	log10	0.01	10000	0	0	0
sulfamethoxazole	log10	0.05	10000	0	0	0
sulfamethoxazole	log10	0.1	10000	0	0	0
sulfamethoxazole	log10	0.2	10000	0	2	0
sulfamethoxazole	RINT	0.01	1000	0	0	0
sulfamethoxazole	RINT	0.05	1000	0	0	0
sulfamethoxazole	RINT	0.1	1000	0	0	0
sulfamethoxazole	RINT	0.2	1000	0	0	0
sulfamethoxazole	RINT	0.01	5000	0	0	0
sulfamethoxazole	RINT	0.05	5000	0	0	0
sulfamethoxazole	RINT	0.1	5000	0	0	0
sulfamethoxazole	RINT	0.2	5000	0	0	0
sulfamethoxazole	RINT	0.01	10000	0	0	0
sulfamethoxazole	RINT	0.05	10000	0	0	0
sulfamethoxazole	RINT	0.1	10000	0	0	0
sulfamethoxazole	RINT	0.2	10000	1	1	0
myristoleic acid	raw	0.01	1000	0	0	0
myristoleic acid	raw	0.05	1000	0	0	0
myristoleic acid	raw	0.1	1000	0	0	0
myristoleic acid	raw	0.2	1000	0	1	0
myristoleic acid	raw	0.01	5000	0	0	0
myristoleic acid	raw	0.05	5000	0	0	0
myristoleic acid	raw	0.1	5000	0	0	0
myristoleic acid	raw	0.2	5000	0	0	0
myristoleic acid	raw	0.01	10000	0	0	0
myristoleic acid	raw	0.05	10000	0	0	0
myristoleic acid	raw	0.1	10000	0	0	0
myristoleic acid	raw	0.2	10000	0	0	0
myristoleic acid	log10	0.01	1000	0	0	0
myristoleic acid	log10	0.05	1000	0	0	0
myristoleic acid	log10	0.1	1000	0	0	0
myristoleic acid	log10	0.2	1000	0	1	0
myristoleic acid	log10	0.01	5000	0	0	0
myristoleic acid	log10	0.05	5000	0	0	0
myristoleic acid	log10	0.1	5000	0	0	0
myristoleic acid	log10	0.2	5000	0	0	0
myristoleic acid	log10	0.01	10000	0	0	0
myristoleic acid	log10	0.05	10000	0	0	0
myristoleic acid	log10	0.1	10000	0	0	0
myristoleic acid	log10	0.2	10000	0	0	0
myristoleic acid	RINT	0.01	1000	0	0	0
myristoleic acid	RINT	0.05	1000	0	0	0
myristoleic acid	RINT	0.1	1000	0	0	0
myristoleic acid	RINT	0.2	1000	0	1	0
myristoleic acid	RINT	0.01	5000	0	0	0
myristoleic acid	RINT	0.05	5000	0	0	0
myristoleic acid	RINT	0.1	5000	0	0	0
myristoleic acid	RINT	0.2	5000	0	0	0
myristoleic acid	RINT	0.01	10000	0	0	0
myristoleic acid	RINT	0.05	10000	0	0	0
myristoleic acid	RINT	0.1	10000	0	0	0
myristoleic acid	RINT	0.2	10000	0	0	0
DG(34:1)	raw	0.01	1000	30	3	0
DG(34:1)	raw	0.05	1000	5	0	0
DG(34:1)	raw	0.1	1000	0	0	0
DG(34:1)	raw	0.2	1000	0	0	0
DG(34:1)	raw	0.01	5000	5	0	0
DG(34:1)	raw	0.05	5000	0	0	0
DG(34:1)	raw	0.1	5000	0	0	0
DG(34:1)	raw	0.2	5000	1	0	0
DG(34:1)	raw	0.01	10000	2	0	0
DG(34:1)	raw	0.05	10000	2	0	0
DG(34:1)	raw	0.1	10000	0	0	0
DG(34:1)	raw	0.2	10000	0	0	0
DG(34:1)	log10	0.01	1000	1	2	0
DG(34:1)	log10	0.05	1000	1	0	0
DG(34:1)	log10	0.1	1000	0	0	0
DG(34:1)	log10	0.2	1000	0	0	0
DG(34:1)	log10	0.01	5000	1	0	0
DG(34:1)	log10	0.05	5000	0	0	0
DG(34:1)	log10	0.1	5000	0	0	0
DG(34:1)	log10	0.2	5000	0	0	0
DG(34:1)	log10	0.01	10000	0	0	0
DG(34:1)	log10	0.05	10000	0	0	1
DG(34:1)	log10	0.1	10000	0	0	0
DG(34:1)	log10	0.2	10000	0	0	0
DG(34:1)	RINT	0.01	1000	0	0	0
DG(34:1)	RINT	0.05	1000	0	0	0
DG(34:1)	RINT	0.1	1000	0	0	0
DG(34:1)	RINT	0.2	1000	0	0	0
DG(34:1)	RINT	0.01	5000	0	0	0
DG(34:1)	RINT	0.05	5000	0	0	0
DG(34:1)	RINT	0.1	5000	0	0	0
DG(34:1)	RINT	0.2	5000	0	0	0
DG(34:1)	RINT	0.01	10000	0	0	0
DG(34:1)	RINT	0.05	10000	0	0	0
DG(34:1)	RINT	0.1	10000	0	0	0
DG(34:1)	RINT	0.2	10000	0	0	0
Cer(d18:1/16:0)	raw	0.01	1000	0	0	0
Cer(d18:1/16:0)	raw	0.05	1000	1	1	0
Cer(d18:1/16:0)	raw	0.1	1000	0	0	0
Cer(d18:1/16:0)	raw	0.2	1000	0	0	0
Cer(d18:1/16:0)	raw	0.01	5000	1	0	0
Cer(d18:1/16:0)	raw	0.05	5000	0	0	0
Cer(d18:1/16:0)	raw	0.1	5000	0	0	0
Cer(d18:1/16:0)	raw	0.2	5000	0	0	0
Cer(d18:1/16:0)	raw	0.01	10000	0	0	0
Cer(d18:1/16:0)	raw	0.05	10000	1	0	0
Cer(d18:1/16:0)	raw	0.1	10000	0	0	0
Cer(d18:1/16:0)	raw	0.2	10000	0	0	0
Cer(d18:1/16:0)	log10	0.01	1000	0	0	0
Cer(d18:1/16:0)	log10	0.05	1000	1	1	0
Cer(d18:1/16:0)	log10	0.1	1000	0	0	0
Cer(d18:1/16:0)	log10	0.2	1000	0	0	0
Cer(d18:1/16:0)	log10	0.01	5000	0	0	0
Cer(d18:1/16:0)	log10	0.05	5000	0	0	0
Cer(d18:1/16:0)	log10	0.1	5000	0	0	0
Cer(d18:1/16:0)	log10	0.2	5000	0	0	0
Cer(d18:1/16:0)	log10	0.01	10000	0	0	0
Cer(d18:1/16:0)	log10	0.05	10000	0	0	0
Cer(d18:1/16:0)	log10	0.1	10000	0	0	0
Cer(d18:1/16:0)	log10	0.2	10000	0	0	0
Cer(d18:1/16:0)	RINT	0.01	1000	0	0	0
Cer(d18:1/16:0)	RINT	0.05	1000	1	1	0
Cer(d18:1/16:0)	RINT	0.1	1000	0	0	0
Cer(d18:1/16:0)	RINT	0.2	1000	0	0	0
Cer(d18:1/16:0)	RINT	0.01	5000	0	0	0
Cer(d18:1/16:0)	RINT	0.05	5000	1	0	0
Cer(d18:1/16:0)	RINT	0.1	5000	0	0	0
Cer(d18:1/16:0)	RINT	0.2	5000	0	0	0
Cer(d18:1/16:0)	RINT	0.01	10000	0	0	0
Cer(d18:1/16:0)	RINT	0.05	10000	0	0	0
Cer(d18:1/16:0)	RINT	0.1	10000	0	0	0
Cer(d18:1/16:0)	RINT	0.2	10000	0	0	0
biliverdin	raw	0.01	1000	1	0	0
biliverdin	raw	0.05	1000	0	0	1
biliverdin	raw	0.1	1000	0	0	0
biliverdin	raw	0.2	1000	0	0	1
biliverdin	raw	0.01	5000	0	1	0
biliverdin	raw	0.05	5000	0	0	1
biliverdin	raw	0.1	5000	0	0	0
biliverdin	raw	0.2	5000	0	0	0
biliverdin	raw	0.01	10000	0	0	0
biliverdin	raw	0.05	10000	0	0	0
biliverdin	raw	0.1	10000	0	0	0
biliverdin	raw	0.2	10000	0	0	0
biliverdin	log10	0.01	1000	11	0	0
biliverdin	log10	0.05	1000	4	0	0
biliverdin	log10	0.1	1000	1	0	0
biliverdin	log10	0.2	1000	0	0	0
biliverdin	log10	0.01	5000	2	0	0
biliverdin	log10	0.05	5000	0	0	0
biliverdin	log10	0.1	5000	0	0	0
biliverdin	log10	0.2	5000	0	0	0
biliverdin	log10	0.01	10000	0	0	0
biliverdin	log10	0.05	10000	0	0	0
biliverdin	log10	0.1	10000	0	0	0
biliverdin	log10	0.2	10000	0	0	0
biliverdin	RINT	0.01	1000	0	0	0
biliverdin	RINT	0.05	1000	0	0	1
biliverdin	RINT	0.1	1000	0	0	0
biliverdin	RINT	0.2	1000	0	0	1
biliverdin	RINT	0.01	5000	0	0	0
biliverdin	RINT	0.05	5000	0	0	0
biliverdin	RINT	0.1	5000	0	0	0
biliverdin	RINT	0.2	5000	0	0	0
biliverdin	RINT	0.01	10000	0	0	0
biliverdin	RINT	0.05	10000	0	0	0
biliverdin	RINT	0.1	10000	0	0	0
biliverdin	RINT	0.2	10000	0	0	0
metronidazole	raw	0.01	1000	119	15	0
metronidazole	raw	0.05	1000	14	1	0
metronidazole	raw	0.1	1000	5	0	0
metronidazole	raw	0.2	1000	0	0	0
metronidazole	raw	0.01	5000	72	1	0
metronidazole	raw	0.05	5000	6	0	0
metronidazole	raw	0.1	5000	2	0	0
metronidazole	raw	0.2	5000	1	0	0
metronidazole	raw	0.01	10000	46	2	0
metronidazole	raw	0.05	10000	5	0	0
metronidazole	raw	0.1	10000	3	0	0
metronidazole	raw	0.2	10000	0	0	0
metronidazole	log10	0.01	1000	0	0	0
metronidazole	log10	0.05	1000	0	0	0
metronidazole	log10	0.1	1000	0	0	0
metronidazole	log10	0.2	1000	0	0	0
metronidazole	log10	0.01	5000	0	0	0
metronidazole	log10	0.05	5000	0	0	0
metronidazole	log10	0.1	5000	0	0	0
metronidazole	log10	0.2	5000	0	0	0
metronidazole	log10	0.01	10000	0	0	0
metronidazole	log10	0.05	10000	0	0	0
metronidazole	log10	0.1	10000	0	0	0
metronidazole	log10	0.2	10000	0	0	0
metronidazole	RINT	0.01	1000	0	0	0
metronidazole	RINT	0.05	1000	1	1	0
metronidazole	RINT	0.1	1000	0	0	0
metronidazole	RINT	0.2	1000	0	0	0
metronidazole	RINT	0.01	5000	0	0	0
metronidazole	RINT	0.05	5000	0	0	0
metronidazole	RINT	0.1	5000	0	0	0
metronidazole	RINT	0.2	5000	0	0	0
metronidazole	RINT	0.01	10000	0	0	0
metronidazole	RINT	0.05	10000	0	0	0
metronidazole	RINT	0.1	10000	0	0	0
metronidazole	RINT	0.2	10000	0	0	0
N-acetyltryptophan	raw	0.01	1000	1	1	0
N-acetyltryptophan	raw	0.05	1000	0	0	0
N-acetyltryptophan	raw	0.1	1000	0	1	0
N-acetyltryptophan	raw	0.2	1000	0	0	0
N-acetyltryptophan	raw	0.01	5000	0	1	0
N-acetyltryptophan	raw	0.05	5000	0	0	0
N-acetyltryptophan	raw	0.1	5000	0	0	0
N-acetyltryptophan	raw	0.2	5000	0	0	0
N-acetyltryptophan	raw	0.01	10000	0	0	0
N-acetyltryptophan	raw	0.05	10000	0	0	0
N-acetyltryptophan	raw	0.1	10000	0	0	0
N-acetyltryptophan	raw	0.2	10000	0	0	0
N-acetyltryptophan	log10	0.01	1000	0	1	0
N-acetyltryptophan	log10	0.05	1000	0	0	0
N-acetyltryptophan	log10	0.1	1000	0	0	1
N-acetyltryptophan	log10	0.2	1000	0	0	0
N-acetyltryptophan	log10	0.01	5000	0	0	0
N-acetyltryptophan	log10	0.05	5000	0	0	0
N-acetyltryptophan	log10	0.1	5000	0	0	0
N-acetyltryptophan	log10	0.2	5000	0	0	0
N-acetyltryptophan	log10	0.01	10000	0	0	0
N-acetyltryptophan	log10	0.05	10000	0	0	0
N-acetyltryptophan	log10	0.1	10000	0	0	0
N-acetyltryptophan	log10	0.2	10000	0	0	0
N-acetyltryptophan	RINT	0.01	1000	0	0	0
N-acetyltryptophan	RINT	0.05	1000	0	0	0
N-acetyltryptophan	RINT	0.1	1000	0	0	0
N-acetyltryptophan	RINT	0.2	1000	0	0	0
N-acetyltryptophan	RINT	0.01	5000	1	0	0
N-acetyltryptophan	RINT	0.05	5000	0	0	0
N-acetyltryptophan	RINT	0.1	5000	0	0	0
N-acetyltryptophan	RINT	0.2	5000	0	0	0
N-acetyltryptophan	RINT	0.01	10000	0	0	0
N-acetyltryptophan	RINT	0.05	10000	0	0	0
N-acetyltryptophan	RINT	0.1	10000	0	0	0
N-acetyltryptophan	RINT	0.2	10000	0	0	0
pantothenate	raw	0.01	1000	1	2	0
pantothenate	raw	0.05	1000	0	0	0
pantothenate	raw	0.1	1000	0	0	0
pantothenate	raw	0.2	1000	0	0	0
pantothenate	raw	0.01	5000	0	0	0
pantothenate	raw	0.05	5000	1	0	0
pantothenate	raw	0.1	5000	0	0	0
pantothenate	raw	0.2	5000	0	0	1
pantothenate	raw	0.01	10000	0	0	0
pantothenate	raw	0.05	10000	0	0	0
pantothenate	raw	0.1	10000	0	0	0
pantothenate	raw	0.2	10000	0	0	0
pantothenate	log10	0.01	1000	4	0	0
pantothenate	log10	0.05	1000	0	0	0
pantothenate	log10	0.1	1000	0	0	0
pantothenate	log10	0.2	1000	0	0	0
pantothenate	log10	0.01	5000	1	0	0
pantothenate	log10	0.05	5000	2	0	0
pantothenate	log10	0.1	5000	0	0	0
pantothenate	log10	0.2	5000	0	0	1
pantothenate	log10	0.01	10000	1	0	0
pantothenate	log10	0.05	10000	0	0	0
pantothenate	log10	0.1	10000	0	0	0
pantothenate	log10	0.2	10000	0	0	0
pantothenate	RINT	0.01	1000	0	0	0
pantothenate	RINT	0.05	1000	0	0	0
pantothenate	RINT	0.1	1000	0	0	0
pantothenate	RINT	0.2	1000	0	0	0
pantothenate	RINT	0.01	5000	0	0	0
pantothenate	RINT	0.05	5000	0	0	0
pantothenate	RINT	0.1	5000	0	0	0
pantothenate	RINT	0.2	5000	0	0	1
pantothenate	RINT	0.01	10000	0	0	0
pantothenate	RINT	0.05	10000	0	0	0
pantothenate	RINT	0.1	10000	0	0	0
pantothenate	RINT	0.2	10000	0	0	0
niacinamide	raw	0.01	1000	127	0	0
niacinamide	raw	0.05	1000	19	0	0
niacinamide	raw	0.1	1000	6	0	0
niacinamide	raw	0.2	1000	1	0	0
niacinamide	raw	0.01	5000	25	0	0
niacinamide	raw	0.05	5000	1	0	0
niacinamide	raw	0.1	5000	2	0	0
niacinamide	raw	0.2	5000	0	0	0
niacinamide	raw	0.01	10000	9	0	0
niacinamide	raw	0.05	10000	2	0	0
niacinamide	raw	0.1	10000	0	0	0
niacinamide	raw	0.2	10000	0	0	0
niacinamide	log10	0.01	1000	3	0	0
niacinamide	log10	0.05	1000	1	0	0
niacinamide	log10	0.1	1000	0	0	0
niacinamide	log10	0.2	1000	0	0	0
niacinamide	log10	0.01	5000	0	0	0
niacinamide	log10	0.05	5000	0	0	0
niacinamide	log10	0.1	5000	0	0	0
niacinamide	log10	0.2	5000	0	0	0
niacinamide	log10	0.01	10000	0	0	0
niacinamide	log10	0.05	10000	1	0	0
niacinamide	log10	0.1	10000	0	0	0
niacinamide	log10	0.2	10000	0	0	0
niacinamide	RINT	0.01	1000	0	0	0
niacinamide	RINT	0.05	1000	0	0	0
niacinamide	RINT	0.1	1000	0	0	0
niacinamide	RINT	0.2	1000	0	0	0
niacinamide	RINT	0.01	5000	0	0	0
niacinamide	RINT	0.05	5000	0	0	0
niacinamide	RINT	0.1	5000	0	0	0
niacinamide	RINT	0.2	5000	0	0	0
niacinamide	RINT	0.01	10000	0	0	0
niacinamide	RINT	0.05	10000	0	0	0
niacinamide	RINT	0.1	10000	0	0	0
niacinamide	RINT	0.2	10000	0	0	0
pseudouridine	raw	0.01	1000	0	0	0
pseudouridine	raw	0.05	1000	0	0	0
pseudouridine	raw	0.1	1000	0	0	0
pseudouridine	raw	0.2	1000	0	0	0
pseudouridine	raw	0.01	5000	0	0	0
pseudouridine	raw	0.05	5000	0	0	0
pseudouridine	raw	0.1	5000	0	0	0
pseudouridine	raw	0.2	5000	0	0	0
pseudouridine	raw	0.01	10000	0	0	0
pseudouridine	raw	0.05	10000	0	0	1
pseudouridine	raw	0.1	10000	0	0	0
pseudouridine	raw	0.2	10000	0	0	0
pseudouridine	log10	0.01	1000	0	0	0
pseudouridine	log10	0.05	1000	0	0	0
pseudouridine	log10	0.1	1000	0	0	0
pseudouridine	log10	0.2	1000	0	0	0
pseudouridine	log10	0.01	5000	0	0	0
pseudouridine	log10	0.05	5000	0	0	0
pseudouridine	log10	0.1	5000	0	0	0
pseudouridine	log10	0.2	5000	0	0	0
pseudouridine	log10	0.01	10000	0	0	0
pseudouridine	log10	0.05	10000	0	0	0
pseudouridine	log10	0.1	10000	0	0	0
pseudouridine	log10	0.2	10000	0	0	0
pseudouridine	RINT	0.01	1000	0	0	0
pseudouridine	RINT	0.05	1000	0	0	0
pseudouridine	RINT	0.1	1000	0	0	0
pseudouridine	RINT	0.2	1000	0	0	0
pseudouridine	RINT	0.01	5000	0	0	0
pseudouridine	RINT	0.05	5000	0	0	0
pseudouridine	RINT	0.1	5000	0	0	0
pseudouridine	RINT	0.2	5000	0	0	0
pseudouridine	RINT	0.01	10000	0	0	0
pseudouridine	RINT	0.05	10000	0	0	0
pseudouridine	RINT	0.1	10000	0	0	0
pseudouridine	RINT	0.2	10000	0	0	0
glycodeoxycholate/glycochenodeoxycholate	raw	0.01	1000	30	2	0
glycodeoxycholate/glycochenodeoxycholate	raw	0.05	1000	2	0	0
glycodeoxycholate/glycochenodeoxycholate	raw	0.1	1000	1	0	0
glycodeoxycholate/glycochenodeoxycholate	raw	0.2	1000	0	1	0
glycodeoxycholate/glycochenodeoxycholate	raw	0.01	5000	6	0	0
glycodeoxycholate/glycochenodeoxycholate	raw	0.05	5000	0	0	0
glycodeoxycholate/glycochenodeoxycholate	raw	0.1	5000	0	0	0
glycodeoxycholate/glycochenodeoxycholate	raw	0.2	5000	0	0	0
glycodeoxycholate/glycochenodeoxycholate	raw	0.01	10000	2	1	0
glycodeoxycholate/glycochenodeoxycholate	raw	0.05	10000	0	0	0
glycodeoxycholate/glycochenodeoxycholate	raw	0.1	10000	0	0	0
glycodeoxycholate/glycochenodeoxycholate	raw	0.2	10000	0	0	0
glycodeoxycholate/glycochenodeoxycholate	log10	0.01	1000	2	1	0
glycodeoxycholate/glycochenodeoxycholate	log10	0.05	1000	0	0	0
glycodeoxycholate/glycochenodeoxycholate	log10	0.1	1000	0	0	0
glycodeoxycholate/glycochenodeoxycholate	log10	0.2	1000	0	1	0
glycodeoxycholate/glycochenodeoxycholate	log10	0.01	5000	0	0	0
glycodeoxycholate/glycochenodeoxycholate	log10	0.05	5000	0	0	0
glycodeoxycholate/glycochenodeoxycholate	log10	0.1	5000	0	0	0
glycodeoxycholate/glycochenodeoxycholate	log10	0.2	5000	0	0	0
glycodeoxycholate/glycochenodeoxycholate	log10	0.01	10000	1	0	0
glycodeoxycholate/glycochenodeoxycholate	log10	0.05	10000	0	0	0
glycodeoxycholate/glycochenodeoxycholate	log10	0.1	10000	0	0	0
glycodeoxycholate/glycochenodeoxycholate	log10	0.2	10000	0	0	0
glycodeoxycholate/glycochenodeoxycholate	RINT	0.01	1000	0	0	0
glycodeoxycholate/glycochenodeoxycholate	RINT	0.05	1000	0	0	0
glycodeoxycholate/glycochenodeoxycholate	RINT	0.1	1000	0	0	0
glycodeoxycholate/glycochenodeoxycholate	RINT	0.2	1000	0	1	0
glycodeoxycholate/glycochenodeoxycholate	RINT	0.01	5000	0	0	0
glycodeoxycholate/glycochenodeoxycholate	RINT	0.05	5000	0	0	0
glycodeoxycholate/glycochenodeoxycholate	RINT	0.1	5000	0	0	0
glycodeoxycholate/glycochenodeoxycholate	RINT	0.2	5000	0	0	0
glycodeoxycholate/glycochenodeoxycholate	RINT	0.01	10000	1	1	0
glycodeoxycholate/glycochenodeoxycholate	RINT	0.05	10000	0	0	0
glycodeoxycholate/glycochenodeoxycholate	RINT	0.1	10000	0	0	0
glycodeoxycholate/glycochenodeoxycholate	RINT	0.2	10000	0	0	0
1-methylguanosine	raw	0.01	1000	2	0	0
1-methylguanosine	raw	0.05	1000	0	0	0
1-methylguanosine	raw	0.1	1000	0	0	0
1-methylguanosine	raw	0.2	1000	0	0	1
1-methylguanosine	raw	0.01	5000	0	0	0
1-methylguanosine	raw	0.05	5000	0	0	0
1-methylguanosine	raw	0.1	5000	0	0	0
1-methylguanosine	raw	0.2	5000	0	0	0
1-methylguanosine	raw	0.01	10000	0	0	0
1-methylguanosine	raw	0.05	10000	0	0	0
1-methylguanosine	raw	0.1	10000	0	0	0
1-methylguanosine	raw	0.2	10000	0	0	0
1-methylguanosine	log10	0.01	1000	0	0	0
1-methylguanosine	log10	0.05	1000	0	0	0
1-methylguanosine	log10	0.1	1000	0	0	0
1-methylguanosine	log10	0.2	1000	1	0	0
1-methylguanosine	log10	0.01	5000	0	0	0
1-methylguanosine	log10	0.05	5000	0	0	0
1-methylguanosine	log10	0.1	5000	0	0	0
1-methylguanosine	log10	0.2	5000	0	0	0
1-methylguanosine	log10	0.01	10000	0	0	0
1-methylguanosine	log10	0.05	10000	0	0	0
1-methylguanosine	log10	0.1	10000	0	0	0
1-methylguanosine	log10	0.2	10000	0	0	0
1-methylguanosine	RINT	0.01	1000	0	0	0
1-methylguanosine	RINT	0.05	1000	0	0	0
1-methylguanosine	RINT	0.1	1000	0	0	0
1-methylguanosine	RINT	0.2	1000	1	0	1
1-methylguanosine	RINT	0.01	5000	0	0	0
1-methylguanosine	RINT	0.05	5000	0	0	0
1-methylguanosine	RINT	0.1	5000	0	0	0
1-methylguanosine	RINT	0.2	5000	0	0	0
1-methylguanosine	RINT	0.01	10000	0	0	0
1-methylguanosine	RINT	0.05	10000	0	0	0
1-methylguanosine	RINT	0.1	10000	0	0	0
1-methylguanosine	RINT	0.2	10000	0	0	0
cotinine	raw	0.01	1000	12	1	0
cotinine	raw	0.05	1000	2	0	0
cotinine	raw	0.1	1000	0	0	0
cotinine	raw	0.2	1000	0	0	0
cotinine	raw	0.01	5000	4	1	0
cotinine	raw	0.05	5000	0	0	0
cotinine	raw	0.1	5000	0	0	0
cotinine	raw	0.2	5000	0	0	0
cotinine	raw	0.01	10000	1	0	0
cotinine	raw	0.05	10000	0	0	0
cotinine	raw	0.1	10000	0	0	0
cotinine	raw	0.2	10000	0	0	0
cotinine	log10	0.01	1000	0	1	0
cotinine	log10	0.05	1000	0	0	0
cotinine	log10	0.1	1000	0	0	0
cotinine	log10	0.2	1000	0	0	0
cotinine	log10	0.01	5000	0	0	0
cotinine	log10	0.05	5000	0	0	0
cotinine	log10	0.1	5000	0	0	0
cotinine	log10	0.2	5000	0	0	0
cotinine	log10	0.01	10000	0	0	0
cotinine	log10	0.05	10000	0	0	1
cotinine	log10	0.1	10000	0	0	0
cotinine	log10	0.2	10000	0	0	0
cotinine	RINT	0.01	1000	0	0	0
cotinine	RINT	0.05	1000	0	0	0
cotinine	RINT	0.1	1000	0	0	0
cotinine	RINT	0.2	1000	0	0	0
cotinine	RINT	0.01	5000	0	0	0
cotinine	RINT	0.05	5000	0	0	0
cotinine	RINT	0.1	5000	0	0	0
cotinine	RINT	0.2	5000	0	0	0
cotinine	RINT	0.01	10000	0	0	0
cotinine	RINT	0.05	10000	0	0	1
cotinine	RINT	0.1	10000	0	0	0
cotinine	RINT	0.2	10000	0	0	0
PE(P-38:5)/PE(O-38:6)	raw	0.01	1000	0	0	0
PE(P-38:5)/PE(O-38:6)	raw	0.05	1000	0	0	0
PE(P-38:5)/PE(O-38:6)	raw	0.1	1000	0	0	0
PE(P-38:5)/PE(O-38:6)	raw	0.2	1000	0	0	0
PE(P-38:5)/PE(O-38:6)	raw	0.01	5000	0	0	0
PE(P-38:5)/PE(O-38:6)	raw	0.05	5000	0	0	0
PE(P-38:5)/PE(O-38:6)	raw	0.1	5000	0	0	0
PE(P-38:5)/PE(O-38:6)	raw	0.2	5000	0	0	0
PE(P-38:5)/PE(O-38:6)	raw	0.01	10000	0	0	0
PE(P-38:5)/PE(O-38:6)	raw	0.05	10000	0	0	0
PE(P-38:5)/PE(O-38:6)	raw	0.1	10000	0	0	0
PE(P-38:5)/PE(O-38:6)	raw	0.2	10000	0	0	0
PE(P-38:5)/PE(O-38:6)	log10	0.01	1000	0	0	0
PE(P-38:5)/PE(O-38:6)	log10	0.05	1000	0	0	0
PE(P-38:5)/PE(O-38:6)	log10	0.1	1000	0	0	0
PE(P-38:5)/PE(O-38:6)	log10	0.2	1000	0	0	0
PE(P-38:5)/PE(O-38:6)	log10	0.01	5000	0	0	0
PE(P-38:5)/PE(O-38:6)	log10	0.05	5000	0	0	0
PE(P-38:5)/PE(O-38:6)	log10	0.1	5000	0	0	0
PE(P-38:5)/PE(O-38:6)	log10	0.2	5000	0	0	0
PE(P-38:5)/PE(O-38:6)	log10	0.01	10000	0	0	0
PE(P-38:5)/PE(O-38:6)	log10	0.05	10000	0	0	0
PE(P-38:5)/PE(O-38:6)	log10	0.1	10000	0	0	0
PE(P-38:5)/PE(O-38:6)	log10	0.2	10000	0	0	0
PE(P-38:5)/PE(O-38:6)	RINT	0.01	1000	0	0	0
PE(P-38:5)/PE(O-38:6)	RINT	0.05	1000	0	0	0
PE(P-38:5)/PE(O-38:6)	RINT	0.1	1000	0	0	0
PE(P-38:5)/PE(O-38:6)	RINT	0.2	1000	0	0	0
PE(P-38:5)/PE(O-38:6)	RINT	0.01	5000	0	0	0
PE(P-38:5)/PE(O-38:6)	RINT	0.05	5000	0	0	0
PE(P-38:5)/PE(O-38:6)	RINT	0.1	5000	0	0	0
PE(P-38:5)/PE(O-38:6)	RINT	0.2	5000	0	0	0
PE(P-38:5)/PE(O-38:6)	RINT	0.01	10000	0	0	0
PE(P-38:5)/PE(O-38:6)	RINT	0.05	10000	0	0	0
PE(P-38:5)/PE(O-38:6)	RINT	0.1	10000	0	0	0
PE(P-38:5)/PE(O-38:6)	RINT	0.2	10000	0	0	0
PE(P-36:4)/PE(O-36:5)	raw	0.01	1000	1	0	0
PE(P-36:4)/PE(O-36:5)	raw	0.05	1000	0	0	0
PE(P-36:4)/PE(O-36:5)	raw	0.1	1000	0	0	0
PE(P-36:4)/PE(O-36:5)	raw	0.2	1000	0	0	0
PE(P-36:4)/PE(O-36:5)	raw	0.01	5000	0	0	0
PE(P-36:4)/PE(O-36:5)	raw	0.05	5000	0	0	0
PE(P-36:4)/PE(O-36:5)	raw	0.1	5000	0	0	0
PE(P-36:4)/PE(O-36:5)	raw	0.2	5000	0	0	0
PE(P-36:4)/PE(O-36:5)	raw	0.01	10000	1	0	0
PE(P-36:4)/PE(O-36:5)	raw	0.05	10000	0	0	0
PE(P-36:4)/PE(O-36:5)	raw	0.1	10000	0	0	0
PE(P-36:4)/PE(O-36:5)	raw	0.2	10000	0	0	0
PE(P-36:4)/PE(O-36:5)	log10	0.01	1000	0	0	0
PE(P-36:4)/PE(O-36:5)	log10	0.05	1000	0	0	0
PE(P-36:4)/PE(O-36:5)	log10	0.1	1000	0	0	0
PE(P-36:4)/PE(O-36:5)	log10	0.2	1000	0	0	0
PE(P-36:4)/PE(O-36:5)	log10	0.01	5000	0	0	0
PE(P-36:4)/PE(O-36:5)	log10	0.05	5000	0	0	0
PE(P-36:4)/PE(O-36:5)	log10	0.1	5000	0	0	1
PE(P-36:4)/PE(O-36:5)	log10	0.2	5000	0	0	0
PE(P-36:4)/PE(O-36:5)	log10	0.01	10000	1	0	0
PE(P-36:4)/PE(O-36:5)	log10	0.05	10000	0	0	0
PE(P-36:4)/PE(O-36:5)	log10	0.1	10000	0	0	0
PE(P-36:4)/PE(O-36:5)	log10	0.2	10000	0	0	0
PE(P-36:4)/PE(O-36:5)	RINT	0.01	1000	0	0	0
PE(P-36:4)/PE(O-36:5)	RINT	0.05	1000	0	0	0
PE(P-36:4)/PE(O-36:5)	RINT	0.1	1000	0	0	0
PE(P-36:4)/PE(O-36:5)	RINT	0.2	1000	0	0	0
PE(P-36:4)/PE(O-36:5)	RINT	0.01	5000	0	0	0
PE(P-36:4)/PE(O-36:5)	RINT	0.05	5000	0	0	0
PE(P-36:4)/PE(O-36:5)	RINT	0.1	5000	0	0	1
PE(P-36:4)/PE(O-36:5)	RINT	0.2	5000	0	0	0
PE(P-36:4)/PE(O-36:5)	RINT	0.01	10000	1	0	0
PE(P-36:4)/PE(O-36:5)	RINT	0.05	10000	0	0	0
PE(P-36:4)/PE(O-36:5)	RINT	0.1	10000	0	0	1
PE(P-36:4)/PE(O-36:5)	RINT	0.2	10000	0	0	0
PE(38:4)	raw	0.01	1000	0	0	0
PE(38:4)	raw	0.05	1000	0	0	0
PE(38:4)	raw	0.1	1000	0	0	0
PE(38:4)	raw	0.2	1000	0	0	0
PE(38:4)	raw	0.01	5000	0	0	0
PE(38:4)	raw	0.05	5000	0	0	0
PE(38:4)	raw	0.1	5000	0	0	0
PE(38:4)	raw	0.2	5000	0	0	0
PE(38:4)	raw	0.01	10000	0	0	0
PE(38:4)	raw	0.05	10000	0	0	0
PE(38:4)	raw	0.1	10000	0	0	0
PE(38:4)	raw	0.2	10000	0	0	0
PE(38:4)	log10	0.01	1000	0	0	0
PE(38:4)	log10	0.05	1000	0	0	0
PE(38:4)	log10	0.1	1000	0	0	0
PE(38:4)	log10	0.2	1000	0	0	0
PE(38:4)	log10	0.01	5000	0	0	0
PE(38:4)	log10	0.05	5000	0	0	1
PE(38:4)	log10	0.1	5000	0	0	0
PE(38:4)	log10	0.2	5000	0	0	0
PE(38:4)	log10	0.01	10000	0	0	0
PE(38:4)	log10	0.05	10000	0	0	0
PE(38:4)	log10	0.1	10000	0	0	0
PE(38:4)	log10	0.2	10000	0	0	0
PE(38:4)	RINT	0.01	1000	0	0	0
PE(38:4)	RINT	0.05	1000	0	0	0
PE(38:4)	RINT	0.1	1000	0	0	0
PE(38:4)	RINT	0.2	1000	0	0	0
PE(38:4)	RINT	0.01	5000	0	0	0
PE(38:4)	RINT	0.05	5000	0	0	0
PE(38:4)	RINT	0.1	5000	0	0	0
PE(38:4)	RINT	0.2	5000	0	0	0
PE(38:4)	RINT	0.01	10000	0	0	0
PE(38:4)	RINT	0.05	10000	0	0	0
PE(38:4)	RINT	0.1	10000	0	0	0
PE(38:4)	RINT	0.2	10000	0	0	0
PE(38:6)	raw	0.01	1000	0	0	0
PE(38:6)	raw	0.05	1000	0	0	0
PE(38:6)	raw	0.1	1000	0	0	0
PE(38:6)	raw	0.2	1000	0	0	0
PE(38:6)	raw	0.01	5000	0	0	0
PE(38:6)	raw	0.05	5000	0	0	0
PE(38:6)	raw	0.1	5000	0	0	0
PE(38:6)	raw	0.2	5000	0	0	0
PE(38:6)	raw	0.01	10000	0	1	0
PE(38:6)	raw	0.05	10000	0	0	1
PE(38:6)	raw	0.1	10000	0	0	0
PE(38:6)	raw	0.2	10000	0	0	0
PE(38:6)	log10	0.01	1000	0	0	0
PE(38:6)	log10	0.05	1000	0	0	0
PE(38:6)	log10	0.1	1000	0	0	0
PE(38:6)	log10	0.2	1000	0	0	0
PE(38:6)	log10	0.01	5000	0	0	0
PE(38:6)	log10	0.05	5000	0	0	0
PE(38:6)	log10	0.1	5000	0	0	0
PE(38:6)	log10	0.2	5000	0	0	0
PE(38:6)	log10	0.01	10000	0	0	0
PE(38:6)	log10	0.05	10000	0	0	0
PE(38:6)	log10	0.1	10000	0	0	0
PE(38:6)	log10	0.2	10000	0	0	0
PE(38:6)	RINT	0.01	1000	0	0	0
PE(38:6)	RINT	0.05	1000	0	0	0
PE(38:6)	RINT	0.1	1000	0	0	0
PE(38:6)	RINT	0.2	1000	0	0	0
PE(38:6)	RINT	0.01	5000	0	0	0
PE(38:6)	RINT	0.05	5000	0	0	0
PE(38:6)	RINT	0.1	5000	0	0	0
PE(38:6)	RINT	0.2	5000	0	0	0
PE(38:6)	RINT	0.01	10000	0	0	0
PE(38:6)	RINT	0.05	10000	0	0	1
PE(38:6)	RINT	0.1	10000	0	0	0
PE(38:6)	RINT	0.2	10000	0	0	0
PE(P-36:2)/PE(O-36:3)	raw	0.01	1000	0	0	0
PE(P-36:2)/PE(O-36:3)	raw	0.05	1000	0	0	0
PE(P-36:2)/PE(O-36:3)	raw	0.1	1000	0	0	0
PE(P-36:2)/PE(O-36:3)	raw	0.2	1000	0	0	0
PE(P-36:2)/PE(O-36:3)	raw	0.01	5000	0	0	0
PE(P-36:2)/PE(O-36:3)	raw	0.05	5000	0	0	0
PE(P-36:2)/PE(O-36:3)	raw	0.1	5000	0	0	0
PE(P-36:2)/PE(O-36:3)	raw	0.2	5000	0	0	0
PE(P-36:2)/PE(O-36:3)	raw	0.01	10000	0	0	0
PE(P-36:2)/PE(O-36:3)	raw	0.05	10000	0	0	0
PE(P-36:2)/PE(O-36:3)	raw	0.1	10000	0	0	0
PE(P-36:2)/PE(O-36:3)	raw	0.2	10000	0	0	0
PE(P-36:2)/PE(O-36:3)	log10	0.01	1000	0	0	0
PE(P-36:2)/PE(O-36:3)	log10	0.05	1000	0	0	0
PE(P-36:2)/PE(O-36:3)	log10	0.1	1000	0	0	0
PE(P-36:2)/PE(O-36:3)	log10	0.2	1000	0	0	0
PE(P-36:2)/PE(O-36:3)	log10	0.01	5000	1	0	0
PE(P-36:2)/PE(O-36:3)	log10	0.05	5000	0	0	0
PE(P-36:2)/PE(O-36:3)	log10	0.1	5000	0	0	0
PE(P-36:2)/PE(O-36:3)	log10	0.2	5000	0	0	0
PE(P-36:2)/PE(O-36:3)	log10	0.01	10000	0	0	0
PE(P-36:2)/PE(O-36:3)	log10	0.05	10000	0	0	0
PE(P-36:2)/PE(O-36:3)	log10	0.1	10000	0	0	0
PE(P-36:2)/PE(O-36:3)	log10	0.2	10000	0	0	0
PE(P-36:2)/PE(O-36:3)	RINT	0.01	1000	0	0	0
PE(P-36:2)/PE(O-36:3)	RINT	0.05	1000	0	0	0
PE(P-36:2)/PE(O-36:3)	RINT	0.1	1000	0	0	0
PE(P-36:2)/PE(O-36:3)	RINT	0.2	1000	0	0	0
PE(P-36:2)/PE(O-36:3)	RINT	0.01	5000	1	0	0
PE(P-36:2)/PE(O-36:3)	RINT	0.05	5000	0	0	0
PE(P-36:2)/PE(O-36:3)	RINT	0.1	5000	0	0	0
PE(P-36:2)/PE(O-36:3)	RINT	0.2	5000	0	0	0
PE(P-36:2)/PE(O-36:3)	RINT	0.01	10000	0	0	0
PE(P-36:2)/PE(O-36:3)	RINT	0.05	10000	0	0	0
PE(P-36:2)/PE(O-36:3)	RINT	0.1	10000	0	0	0
PE(P-36:2)/PE(O-36:3)	RINT	0.2	10000	0	0	0
PE(36:4)	raw	0.01	1000	2	0	0
PE(36:4)	raw	0.05	1000	0	0	0
PE(36:4)	raw	0.1	1000	0	0	0
PE(36:4)	raw	0.2	1000	0	0	0
PE(36:4)	raw	0.01	5000	0	0	0
PE(36:4)	raw	0.05	5000	0	0	0
PE(36:4)	raw	0.1	5000	0	0	0
PE(36:4)	raw	0.2	5000	0	0	0
PE(36:4)	raw	0.01	10000	0	0	0
PE(36:4)	raw	0.05	10000	0	0	0
PE(36:4)	raw	0.1	10000	1	1	0
PE(36:4)	raw	0.2	10000	0	1	0
PE(36:4)	log10	0.01	1000	0	0	0
PE(36:4)	log10	0.05	1000	0	0	0
PE(36:4)	log10	0.1	1000	0	0	0
PE(36:4)	log10	0.2	1000	0	0	0
PE(36:4)	log10	0.01	5000	0	0	0
PE(36:4)	log10	0.05	5000	0	0	0
PE(36:4)	log10	0.1	5000	0	0	0
PE(36:4)	log10	0.2	5000	0	0	0
PE(36:4)	log10	0.01	10000	0	0	0
PE(36:4)	log10	0.05	10000	0	0	0
PE(36:4)	log10	0.1	10000	1	1	0
PE(36:4)	log10	0.2	10000	0	1	0
PE(36:4)	RINT	0.01	1000	0	0	0
PE(36:4)	RINT	0.05	1000	0	0	0
PE(36:4)	RINT	0.1	1000	0	0	0
PE(36:4)	RINT	0.2	1000	0	0	0
PE(36:4)	RINT	0.01	5000	0	0	0
PE(36:4)	RINT	0.05	5000	0	0	0
PE(36:4)	RINT	0.1	5000	0	0	0
PE(36:4)	RINT	0.2	5000	0	0	0
PE(36:4)	RINT	0.01	10000	0	0	0
PE(36:4)	RINT	0.05	10000	0	0	0
PE(36:4)	RINT	0.1	10000	1	1	0
PE(36:4)	RINT	0.2	10000	0	1	0
PE(P-34:2)/PE(O-34:3)	raw	0.01	1000	1	0	0
PE(P-34:2)/PE(O-34:3)	raw	0.05	1000	0	0	0
PE(P-34:2)/PE(O-34:3)	raw	0.1	1000	0	0	0
PE(P-34:2)/PE(O-34:3)	raw	0.2	1000	0	0	0
PE(P-34:2)/PE(O-34:3)	raw	0.01	5000	1	0	0
PE(P-34:2)/PE(O-34:3)	raw	0.05	5000	0	0	0
PE(P-34:2)/PE(O-34:3)	raw	0.1	5000	0	0	0
PE(P-34:2)/PE(O-34:3)	raw	0.2	5000	0	0	0
PE(P-34:2)/PE(O-34:3)	raw	0.01	10000	0	0	0
PE(P-34:2)/PE(O-34:3)	raw	0.05	10000	0	0	0
PE(P-34:2)/PE(O-34:3)	raw	0.1	10000	0	0	0
PE(P-34:2)/PE(O-34:3)	raw	0.2	10000	0	0	0
PE(P-34:2)/PE(O-34:3)	log10	0.01	1000	0	0	0
PE(P-34:2)/PE(O-34:3)	log10	0.05	1000	0	0	0
PE(P-34:2)/PE(O-34:3)	log10	0.1	1000	1	0	0
PE(P-34:2)/PE(O-34:3)	log10	0.2	1000	0	0	0
PE(P-34:2)/PE(O-34:3)	log10	0.01	5000	0	0	0
PE(P-34:2)/PE(O-34:3)	log10	0.05	5000	0	0	0
PE(P-34:2)/PE(O-34:3)	log10	0.1	5000	0	0	0
PE(P-34:2)/PE(O-34:3)	log10	0.2	5000	0	0	0
PE(P-34:2)/PE(O-34:3)	log10	0.01	10000	0	0	0
PE(P-34:2)/PE(O-34:3)	log10	0.05	10000	0	0	0
PE(P-34:2)/PE(O-34:3)	log10	0.1	10000	0	0	0
PE(P-34:2)/PE(O-34:3)	log10	0.2	10000	0	0	0
PE(P-34:2)/PE(O-34:3)	RINT	0.01	1000	0	0	0
PE(P-34:2)/PE(O-34:3)	RINT	0.05	1000	0	0	0
PE(P-34:2)/PE(O-34:3)	RINT	0.1	1000	1	0	0
PE(P-34:2)/PE(O-34:3)	RINT	0.2	1000	0	0	0
PE(P-34:2)/PE(O-34:3)	RINT	0.01	5000	0	0	0
PE(P-34:2)/PE(O-34:3)	RINT	0.05	5000	0	0	0
PE(P-34:2)/PE(O-34:3)	RINT	0.1	5000	0	0	0
PE(P-34:2)/PE(O-34:3)	RINT	0.2	5000	0	0	0
PE(P-34:2)/PE(O-34:3)	RINT	0.01	10000	0	0	0
PE(P-34:2)/PE(O-34:3)	RINT	0.05	10000	0	0	0
PE(P-34:2)/PE(O-34:3)	RINT	0.1	10000	0	0	0
PE(P-34:2)/PE(O-34:3)	RINT	0.2	10000	0	0	0
PE(34:2)	raw	0.01	1000	0	1	0
PE(34:2)	raw	0.05	1000	0	0	0
PE(34:2)	raw	0.1	1000	0	0	0
PE(34:2)	raw	0.2	1000	0	0	0
PE(34:2)	raw	0.01	5000	0	0	0
PE(34:2)	raw	0.05	5000	0	0	0
PE(34:2)	raw	0.1	5000	0	0	0
PE(34:2)	raw	0.2	5000	0	0	0
PE(34:2)	raw	0.01	10000	0	0	0
PE(34:2)	raw	0.05	10000	0	0	0
PE(34:2)	raw	0.1	10000	0	0	0
PE(34:2)	raw	0.2	10000	0	0	0
PE(34:2)	log10	0.01	1000	0	0	0
PE(34:2)	log10	0.05	1000	0	0	0
PE(34:2)	log10	0.1	1000	0	0	1
PE(34:2)	log10	0.2	1000	0	0	0
PE(34:2)	log10	0.01	5000	0	0	0
PE(34:2)	log10	0.05	5000	0	0	0
PE(34:2)	log10	0.1	5000	0	0	0
PE(34:2)	log10	0.2	5000	0	0	0
PE(34:2)	log10	0.01	10000	0	0	0
PE(34:2)	log10	0.05	10000	0	0	0
PE(34:2)	log10	0.1	10000	0	0	0
PE(34:2)	log10	0.2	10000	0	0	0
PE(34:2)	RINT	0.01	1000	0	0	0
PE(34:2)	RINT	0.05	1000	0	0	0
PE(34:2)	RINT	0.1	1000	0	0	1
PE(34:2)	RINT	0.2	1000	0	0	0
PE(34:2)	RINT	0.01	5000	0	0	0
PE(34:2)	RINT	0.05	5000	0	0	0
PE(34:2)	RINT	0.1	5000	0	0	0
PE(34:2)	RINT	0.2	5000	0	0	0
PE(34:2)	RINT	0.01	10000	0	0	0
PE(34:2)	RINT	0.05	10000	0	0	0
PE(34:2)	RINT	0.1	10000	0	0	0
PE(34:2)	RINT	0.2	10000	0	0	0
sphingosine	raw	0.01	1000	24	15	0
sphingosine	raw	0.05	1000	2	1	0
sphingosine	raw	0.1	1000	2	1	0
sphingosine	raw	0.2	1000	0	0	0
sphingosine	raw	0.01	5000	5	0	0
sphingosine	raw	0.05	5000	2	0	0
sphingosine	raw	0.1	5000	1	0	0
sphingosine	raw	0.2	5000	0	0	0
sphingosine	raw	0.01	10000	1	1	0
sphingosine	raw	0.05	10000	0	0	0
sphingosine	raw	0.1	10000	0	0	0
sphingosine	raw	0.2	10000	0	0	0
sphingosine	log10	0.01	1000	0	4	0
sphingosine	log10	0.05	1000	0	0	0
sphingosine	log10	0.1	1000	0	1	0
sphingosine	log10	0.2	1000	0	0	0
sphingosine	log10	0.01	5000	0	0	0
sphingosine	log10	0.05	5000	0	0	0
sphingosine	log10	0.1	5000	0	0	0
sphingosine	log10	0.2	5000	0	0	0
sphingosine	log10	0.01	10000	0	0	0
sphingosine	log10	0.05	10000	0	0	0
sphingosine	log10	0.1	10000	0	0	0
sphingosine	log10	0.2	10000	0	0	0
sphingosine	RINT	0.01	1000	0	0	0
sphingosine	RINT	0.05	1000	0	0	0
sphingosine	RINT	0.1	1000	0	0	0
sphingosine	RINT	0.2	1000	0	0	0
sphingosine	RINT	0.01	5000	0	0	0
sphingosine	RINT	0.05	5000	0	0	0
sphingosine	RINT	0.1	5000	0	0	0
sphingosine	RINT	0.2	5000	0	0	0
sphingosine	RINT	0.01	10000	0	0	0
sphingosine	RINT	0.05	10000	0	0	0
sphingosine	RINT	0.1	10000	0	0	0
sphingosine	RINT	0.2	10000	0	0	0
taurine	raw	0.01	1000	0	0	0
taurine	raw	0.05	1000	0	0	0
taurine	raw	0.1	1000	0	0	0
taurine	raw	0.2	1000	0	0	0
taurine	raw	0.01	5000	0	0	0
taurine	raw	0.05	5000	0	0	0
taurine	raw	0.1	5000	0	0	0
taurine	raw	0.2	5000	0	0	0
taurine	raw	0.01	10000	0	0	0
taurine	raw	0.05	10000	1	0	0
taurine	raw	0.1	10000	0	0	0
taurine	raw	0.2	10000	0	0	0
taurine	log10	0.01	1000	0	0	0
taurine	log10	0.05	1000	0	0	0
taurine	log10	0.1	1000	0	1	0
taurine	log10	0.2	1000	0	0	0
taurine	log10	0.01	5000	0	0	0
taurine	log10	0.05	5000	0	0	0
taurine	log10	0.1	5000	0	0	0
taurine	log10	0.2	5000	0	0	0
taurine	log10	0.01	10000	0	0	0
taurine	log10	0.05	10000	1	0	0
taurine	log10	0.1	10000	0	0	0
taurine	log10	0.2	10000	0	0	1
taurine	RINT	0.01	1000	0	0	0
taurine	RINT	0.05	1000	0	0	0
taurine	RINT	0.1	1000	0	1	0
taurine	RINT	0.2	1000	0	0	0
taurine	RINT	0.01	5000	0	0	0
taurine	RINT	0.05	5000	0	0	0
taurine	RINT	0.1	5000	0	0	0
taurine	RINT	0.2	5000	0	0	0
taurine	RINT	0.01	10000	0	0	0
taurine	RINT	0.05	10000	1	0	0
taurine	RINT	0.1	10000	0	0	0
taurine	RINT	0.2	10000	0	0	1
LPE(22:6)	raw	0.01	1000	0	0	0
LPE(22:6)	raw	0.05	1000	0	0	0
LPE(22:6)	raw	0.1	1000	0	0	0
LPE(22:6)	raw	0.2	1000	0	0	0
LPE(22:6)	raw	0.01	5000	0	0	0
LPE(22:6)	raw	0.05	5000	0	0	0
LPE(22:6)	raw	0.1	5000	1	0	0
LPE(22:6)	raw	0.2	5000	0	0	0
LPE(22:6)	raw	0.01	10000	0	0	0
LPE(22:6)	raw	0.05	10000	0	0	0
LPE(22:6)	raw	0.1	10000	0	0	0
LPE(22:6)	raw	0.2	10000	0	0	0
LPE(22:6)	log10	0.01	1000	0	0	0
LPE(22:6)	log10	0.05	1000	0	0	0
LPE(22:6)	log10	0.1	1000	0	0	0
LPE(22:6)	log10	0.2	1000	0	0	0
LPE(22:6)	log10	0.01	5000	0	0	0
LPE(22:6)	log10	0.05	5000	0	0	0
LPE(22:6)	log10	0.1	5000	1	0	0
LPE(22:6)	log10	0.2	5000	0	0	0
LPE(22:6)	log10	0.01	10000	0	0	0
LPE(22:6)	log10	0.05	10000	0	0	0
LPE(22:6)	log10	0.1	10000	0	0	0
LPE(22:6)	log10	0.2	10000	0	0	0
LPE(22:6)	RINT	0.01	1000	0	0	0
LPE(22:6)	RINT	0.05	1000	0	0	0
LPE(22:6)	RINT	0.1	1000	0	0	0
LPE(22:6)	RINT	0.2	1000	0	0	0
LPE(22:6)	RINT	0.01	5000	0	0	0
LPE(22:6)	RINT	0.05	5000	0	0	0
LPE(22:6)	RINT	0.1	5000	1	0	0
LPE(22:6)	RINT	0.2	5000	0	0	0
LPE(22:6)	RINT	0.01	10000	0	0	0
LPE(22:6)	RINT	0.05	10000	0	0	0
LPE(22:6)	RINT	0.1	10000	0	0	0
LPE(22:6)	RINT	0.2	10000	0	0	0
LPE(18:0)_A	raw	0.01	1000	3	1	0
LPE(18:0)_A	raw	0.05	1000	1	0	0
LPE(18:0)_A	raw	0.1	1000	0	0	0
LPE(18:0)_A	raw	0.2	1000	0	0	0
LPE(18:0)_A	raw	0.01	5000	1	0	0
LPE(18:0)_A	raw	0.05	5000	0	0	0
LPE(18:0)_A	raw	0.1	5000	0	0	0
LPE(18:0)_A	raw	0.2	5000	0	0	0
LPE(18:0)_A	raw	0.01	10000	0	0	0
LPE(18:0)_A	raw	0.05	10000	0	0	0
LPE(18:0)_A	raw	0.1	10000	0	0	0
LPE(18:0)_A	raw	0.2	10000	0	0	0
LPE(18:0)_A	log10	0.01	1000	0	0	0
LPE(18:0)_A	log10	0.05	1000	1	0	0
LPE(18:0)_A	log10	0.1	1000	0	0	0
LPE(18:0)_A	log10	0.2	1000	0	0	0
LPE(18:0)_A	log10	0.01	5000	0	0	0
LPE(18:0)_A	log10	0.05	5000	0	0	0
LPE(18:0)_A	log10	0.1	5000	0	0	0
LPE(18:0)_A	log10	0.2	5000	0	0	0
LPE(18:0)_A	log10	0.01	10000	0	0	0
LPE(18:0)_A	log10	0.05	10000	0	0	0
LPE(18:0)_A	log10	0.1	10000	0	0	0
LPE(18:0)_A	log10	0.2	10000	0	0	0
LPE(18:0)_A	RINT	0.01	1000	0	0	0
LPE(18:0)_A	RINT	0.05	1000	1	0	0
LPE(18:0)_A	RINT	0.1	1000	0	0	0
LPE(18:0)_A	RINT	0.2	1000	0	0	0
LPE(18:0)_A	RINT	0.01	5000	0	0	0
LPE(18:0)_A	RINT	0.05	5000	0	0	0
LPE(18:0)_A	RINT	0.1	5000	0	0	0
LPE(18:0)_A	RINT	0.2	5000	0	0	0
LPE(18:0)_A	RINT	0.01	10000	0	0	0
LPE(18:0)_A	RINT	0.05	10000	0	0	0
LPE(18:0)_A	RINT	0.1	10000	0	0	0
LPE(18:0)_A	RINT	0.2	10000	0	0	0
LPE(18:1)	raw	0.01	1000	0	1	0
LPE(18:1)	raw	0.05	1000	0	0	0
LPE(18:1)	raw	0.1	1000	0	0	0
LPE(18:1)	raw	0.2	1000	0	0	0
LPE(18:1)	raw	0.01	5000	0	0	0
LPE(18:1)	raw	0.05	5000	0	0	0
LPE(18:1)	raw	0.1	5000	0	0	0
LPE(18:1)	raw	0.2	5000	0	0	0
LPE(18:1)	raw	0.01	10000	0	0	0
LPE(18:1)	raw	0.05	10000	0	0	0
LPE(18:1)	raw	0.1	10000	0	0	0
LPE(18:1)	raw	0.2	10000	0	0	0
LPE(18:1)	log10	0.01	1000	0	0	0
LPE(18:1)	log10	0.05	1000	0	0	0
LPE(18:1)	log10	0.1	1000	0	0	0
LPE(18:1)	log10	0.2	1000	0	0	0
LPE(18:1)	log10	0.01	5000	0	0	0
LPE(18:1)	log10	0.05	5000	0	0	0
LPE(18:1)	log10	0.1	5000	0	0	0
LPE(18:1)	log10	0.2	5000	0	0	0
LPE(18:1)	log10	0.01	10000	0	0	0
LPE(18:1)	log10	0.05	10000	0	0	0
LPE(18:1)	log10	0.1	10000	0	0	0
LPE(18:1)	log10	0.2	10000	0	0	0
LPE(18:1)	RINT	0.01	1000	0	0	0
LPE(18:1)	RINT	0.05	1000	0	0	0
LPE(18:1)	RINT	0.1	1000	0	0	0
LPE(18:1)	RINT	0.2	1000	0	0	0
LPE(18:1)	RINT	0.01	5000	0	0	0
LPE(18:1)	RINT	0.05	5000	0	0	0
LPE(18:1)	RINT	0.1	5000	0	0	0
LPE(18:1)	RINT	0.2	5000	0	0	0
LPE(18:1)	RINT	0.01	10000	0	0	0
LPE(18:1)	RINT	0.05	10000	0	0	0
LPE(18:1)	RINT	0.1	10000	0	0	0
LPE(18:1)	RINT	0.2	10000	0	0	0
serotonin	raw	0.01	1000	2	0	0
serotonin	raw	0.05	1000	0	0	0
serotonin	raw	0.1	1000	0	0	0
serotonin	raw	0.2	1000	0	0	0
serotonin	raw	0.01	5000	0	0	0
serotonin	raw	0.05	5000	0	0	0
serotonin	raw	0.1	5000	0	0	0
serotonin	raw	0.2	5000	0	0	0
serotonin	raw	0.01	10000	0	0	0
serotonin	raw	0.05	10000	0	0	0
serotonin	raw	0.1	10000	0	0	0
serotonin	raw	0.2	10000	0	0	0
serotonin	log10	0.01	1000	4	0	0
serotonin	log10	0.05	1000	2	0	0
serotonin	log10	0.1	1000	0	0	0
serotonin	log10	0.2	1000	0	0	0
serotonin	log10	0.01	5000	0	0	0
serotonin	log10	0.05	5000	0	0	0
serotonin	log10	0.1	5000	0	0	0
serotonin	log10	0.2	5000	0	0	0
serotonin	log10	0.01	10000	0	0	0
serotonin	log10	0.05	10000	0	0	0
serotonin	log10	0.1	10000	0	0	1
serotonin	log10	0.2	10000	0	0	0
serotonin	RINT	0.01	1000	0	0	0
serotonin	RINT	0.05	1000	0	0	0
serotonin	RINT	0.1	1000	0	0	0
serotonin	RINT	0.2	1000	0	0	0
serotonin	RINT	0.01	5000	0	0	0
serotonin	RINT	0.05	5000	0	0	0
serotonin	RINT	0.1	5000	0	0	0
serotonin	RINT	0.2	5000	0	0	0
serotonin	RINT	0.01	10000	0	0	0
serotonin	RINT	0.05	10000	0	0	0
serotonin	RINT	0.1	10000	0	0	1
serotonin	RINT	0.2	10000	0	0	0
LPE(18:2)	raw	0.01	1000	1	1	0
LPE(18:2)	raw	0.05	1000	0	0	0
LPE(18:2)	raw	0.1	1000	0	0	0
LPE(18:2)	raw	0.2	1000	0	0	0
LPE(18:2)	raw	0.01	5000	0	0	0
LPE(18:2)	raw	0.05	5000	0	0	0
LPE(18:2)	raw	0.1	5000	0	0	0
LPE(18:2)	raw	0.2	5000	0	0	0
LPE(18:2)	raw	0.01	10000	0	0	0
LPE(18:2)	raw	0.05	10000	0	0	0
LPE(18:2)	raw	0.1	10000	0	0	0
LPE(18:2)	raw	0.2	10000	0	0	0
LPE(18:2)	log10	0.01	1000	0	0	0
LPE(18:2)	log10	0.05	1000	0	0	0
LPE(18:2)	log10	0.1	1000	0	0	0
LPE(18:2)	log10	0.2	1000	0	0	0
LPE(18:2)	log10	0.01	5000	0	0	0
LPE(18:2)	log10	0.05	5000	0	0	0
LPE(18:2)	log10	0.1	5000	0	0	0
LPE(18:2)	log10	0.2	5000	0	0	0
LPE(18:2)	log10	0.01	10000	0	0	0
LPE(18:2)	log10	0.05	10000	0	0	0
LPE(18:2)	log10	0.1	10000	0	0	0
LPE(18:2)	log10	0.2	10000	0	0	0
LPE(18:2)	RINT	0.01	1000	0	0	0
LPE(18:2)	RINT	0.05	1000	0	0	0
LPE(18:2)	RINT	0.1	1000	0	0	0
LPE(18:2)	RINT	0.2	1000	0	0	0
LPE(18:2)	RINT	0.01	5000	0	0	0
LPE(18:2)	RINT	0.05	5000	0	0	0
LPE(18:2)	RINT	0.1	5000	0	0	0
LPE(18:2)	RINT	0.2	5000	0	0	0
LPE(18:2)	RINT	0.01	10000	0	0	0
LPE(18:2)	RINT	0.05	10000	0	0	0
LPE(18:2)	RINT	0.1	10000	0	0	0
LPE(18:2)	RINT	0.2	10000	0	0	0
LPE(18:3)	raw	0.01	1000	0	3	0
LPE(18:3)	raw	0.05	1000	0	0	0
LPE(18:3)	raw	0.1	1000	0	0	0
LPE(18:3)	raw	0.2	1000	0	0	0
LPE(18:3)	raw	0.01	5000	0	0	0
LPE(18:3)	raw	0.05	5000	0	0	0
LPE(18:3)	raw	0.1	5000	0	0	1
LPE(18:3)	raw	0.2	5000	0	0	0
LPE(18:3)	raw	0.01	10000	0	0	0
LPE(18:3)	raw	0.05	10000	0	0	0
LPE(18:3)	raw	0.1	10000	0	0	0
LPE(18:3)	raw	0.2	10000	0	1	0
LPE(18:3)	log10	0.01	1000	0	0	0
LPE(18:3)	log10	0.05	1000	0	0	0
LPE(18:3)	log10	0.1	1000	0	0	0
LPE(18:3)	log10	0.2	1000	0	0	0
LPE(18:3)	log10	0.01	5000	0	0	0
LPE(18:3)	log10	0.05	5000	0	0	0
LPE(18:3)	log10	0.1	5000	0	0	1
LPE(18:3)	log10	0.2	5000	0	0	0
LPE(18:3)	log10	0.01	10000	0	0	0
LPE(18:3)	log10	0.05	10000	0	0	0
LPE(18:3)	log10	0.1	10000	0	0	0
LPE(18:3)	log10	0.2	10000	0	0	0
LPE(18:3)	RINT	0.01	1000	0	0	0
LPE(18:3)	RINT	0.05	1000	0	0	0
LPE(18:3)	RINT	0.1	1000	0	0	0
LPE(18:3)	RINT	0.2	1000	0	0	0
LPE(18:3)	RINT	0.01	5000	0	0	0
LPE(18:3)	RINT	0.05	5000	0	0	0
LPE(18:3)	RINT	0.1	5000	0	0	1
LPE(18:3)	RINT	0.2	5000	0	0	0
LPE(18:3)	RINT	0.01	10000	0	0	0
LPE(18:3)	RINT	0.05	10000	0	0	0
LPE(18:3)	RINT	0.1	10000	0	0	0
LPE(18:3)	RINT	0.2	10000	0	0	0
creatinine	raw	0.01	1000	2	0	0
creatinine	raw	0.05	1000	1	0	0
creatinine	raw	0.1	1000	0	0	0
creatinine	raw	0.2	1000	0	0	0
creatinine	raw	0.01	5000	1	0	0
creatinine	raw	0.05	5000	0	0	0
creatinine	raw	0.1	5000	0	0	1
creatinine	raw	0.2	5000	0	0	0
creatinine	raw	0.01	10000	0	0	0
creatinine	raw	0.05	10000	0	0	0
creatinine	raw	0.1	10000	0	0	0
creatinine	raw	0.2	10000	0	0	1
creatinine	log10	0.01	1000	0	1	0
creatinine	log10	0.05	1000	0	0	0
creatinine	log10	0.1	1000	0	0	0
creatinine	log10	0.2	1000	0	0	0
creatinine	log10	0.01	5000	0	0	0
creatinine	log10	0.05	5000	0	0	0
creatinine	log10	0.1	5000	0	0	1
creatinine	log10	0.2	5000	0	0	0
creatinine	log10	0.01	10000	0	0	0
creatinine	log10	0.05	10000	0	0	0
creatinine	log10	0.1	10000	0	0	0
creatinine	log10	0.2	10000	0	0	0
creatinine	RINT	0.01	1000	0	0	0
creatinine	RINT	0.05	1000	0	0	0
creatinine	RINT	0.1	1000	0	0	0
creatinine	RINT	0.2	1000	0	0	0
creatinine	RINT	0.01	5000	0	0	0
creatinine	RINT	0.05	5000	0	0	0
creatinine	RINT	0.1	5000	0	0	1
creatinine	RINT	0.2	5000	0	0	0
creatinine	RINT	0.01	10000	0	0	0
creatinine	RINT	0.05	10000	0	0	0
creatinine	RINT	0.1	10000	0	0	0
creatinine	RINT	0.2	10000	0	0	0
PC(P-38:6)/PC(O-38:7)	raw	0.01	1000	0	0	0
PC(P-38:6)/PC(O-38:7)	raw	0.05	1000	0	0	0
PC(P-38:6)/PC(O-38:7)	raw	0.1	1000	0	0	0
PC(P-38:6)/PC(O-38:7)	raw	0.2	1000	0	0	0
PC(P-38:6)/PC(O-38:7)	raw	0.01	5000	0	0	0
PC(P-38:6)/PC(O-38:7)	raw	0.05	5000	0	0	0
PC(P-38:6)/PC(O-38:7)	raw	0.1	5000	0	0	0
PC(P-38:6)/PC(O-38:7)	raw	0.2	5000	0	0	0
PC(P-38:6)/PC(O-38:7)	raw	0.01	10000	0	0	0
PC(P-38:6)/PC(O-38:7)	raw	0.05	10000	0	0	0
PC(P-38:6)/PC(O-38:7)	raw	0.1	10000	0	0	0
PC(P-38:6)/PC(O-38:7)	raw	0.2	10000	0	0	0
PC(P-38:6)/PC(O-38:7)	log10	0.01	1000	0	0	0
PC(P-38:6)/PC(O-38:7)	log10	0.05	1000	0	0	0
PC(P-38:6)/PC(O-38:7)	log10	0.1	1000	0	0	0
PC(P-38:6)/PC(O-38:7)	log10	0.2	1000	0	1	0
PC(P-38:6)/PC(O-38:7)	log10	0.01	5000	0	0	0
PC(P-38:6)/PC(O-38:7)	log10	0.05	5000	0	0	0
PC(P-38:6)/PC(O-38:7)	log10	0.1	5000	0	0	0
PC(P-38:6)/PC(O-38:7)	log10	0.2	5000	0	0	0
PC(P-38:6)/PC(O-38:7)	log10	0.01	10000	0	0	0
PC(P-38:6)/PC(O-38:7)	log10	0.05	10000	0	0	0
PC(P-38:6)/PC(O-38:7)	log10	0.1	10000	0	0	0
PC(P-38:6)/PC(O-38:7)	log10	0.2	10000	0	0	0
PC(P-38:6)/PC(O-38:7)	RINT	0.01	1000	0	0	0
PC(P-38:6)/PC(O-38:7)	RINT	0.05	1000	0	0	0
PC(P-38:6)/PC(O-38:7)	RINT	0.1	1000	0	0	0
PC(P-38:6)/PC(O-38:7)	RINT	0.2	1000	0	1	0
PC(P-38:6)/PC(O-38:7)	RINT	0.01	5000	0	0	0
PC(P-38:6)/PC(O-38:7)	RINT	0.05	5000	0	0	0
PC(P-38:6)/PC(O-38:7)	RINT	0.1	5000	0	0	0
PC(P-38:6)/PC(O-38:7)	RINT	0.2	5000	0	0	0
PC(P-38:6)/PC(O-38:7)	RINT	0.01	10000	0	0	0
PC(P-38:6)/PC(O-38:7)	RINT	0.05	10000	0	0	0
PC(P-38:6)/PC(O-38:7)	RINT	0.1	10000	0	0	0
PC(P-38:6)/PC(O-38:7)	RINT	0.2	10000	0	0	0
PC(P-36:4)/PC(O-36:5)	raw	0.01	1000	0	0	0
PC(P-36:4)/PC(O-36:5)	raw	0.05	1000	0	0	0
PC(P-36:4)/PC(O-36:5)	raw	0.1	1000	0	0	0
PC(P-36:4)/PC(O-36:5)	raw	0.2	1000	0	0	0
PC(P-36:4)/PC(O-36:5)	raw	0.01	5000	0	0	1
PC(P-36:4)/PC(O-36:5)	raw	0.05	5000	0	0	0
PC(P-36:4)/PC(O-36:5)	raw	0.1	5000	0	0	0
PC(P-36:4)/PC(O-36:5)	raw	0.2	5000	0	0	0
PC(P-36:4)/PC(O-36:5)	raw	0.01	10000	0	0	0
PC(P-36:4)/PC(O-36:5)	raw	0.05	10000	0	0	0
PC(P-36:4)/PC(O-36:5)	raw	0.1	10000	0	0	0
PC(P-36:4)/PC(O-36:5)	raw	0.2	10000	0	0	1
PC(P-36:4)/PC(O-36:5)	log10	0.01	1000	0	0	0
PC(P-36:4)/PC(O-36:5)	log10	0.05	1000	0	0	0
PC(P-36:4)/PC(O-36:5)	log10	0.1	1000	0	0	0
PC(P-36:4)/PC(O-36:5)	log10	0.2	1000	0	0	0
PC(P-36:4)/PC(O-36:5)	log10	0.01	5000	0	0	0
PC(P-36:4)/PC(O-36:5)	log10	0.05	5000	0	0	0
PC(P-36:4)/PC(O-36:5)	log10	0.1	5000	0	0	0
PC(P-36:4)/PC(O-36:5)	log10	0.2	5000	0	0	0
PC(P-36:4)/PC(O-36:5)	log10	0.01	10000	0	0	0
PC(P-36:4)/PC(O-36:5)	log10	0.05	10000	0	0	0
PC(P-36:4)/PC(O-36:5)	log10	0.1	10000	0	0	0
PC(P-36:4)/PC(O-36:5)	log10	0.2	10000	0	0	1
PC(P-36:4)/PC(O-36:5)	RINT	0.01	1000	0	0	0
PC(P-36:4)/PC(O-36:5)	RINT	0.05	1000	0	0	0
PC(P-36:4)/PC(O-36:5)	RINT	0.1	1000	0	0	0
PC(P-36:4)/PC(O-36:5)	RINT	0.2	1000	0	0	0
PC(P-36:4)/PC(O-36:5)	RINT	0.01	5000	0	0	0
PC(P-36:4)/PC(O-36:5)	RINT	0.05	5000	0	0	0
PC(P-36:4)/PC(O-36:5)	RINT	0.1	5000	0	0	0
PC(P-36:4)/PC(O-36:5)	RINT	0.2	5000	0	0	0
PC(P-36:4)/PC(O-36:5)	RINT	0.01	10000	0	0	0
PC(P-36:4)/PC(O-36:5)	RINT	0.05	10000	0	0	0
PC(P-36:4)/PC(O-36:5)	RINT	0.1	10000	0	0	0
PC(P-36:4)/PC(O-36:5)	RINT	0.2	10000	0	0	1
C18:1 carnitine	raw	0.01	1000	1	1	0
C18:1 carnitine	raw	0.05	1000	1	0	0
C18:1 carnitine	raw	0.1	1000	0	0	0
C18:1 carnitine	raw	0.2	1000	0	0	0
C18:1 carnitine	raw	0.01	5000	0	0	0
C18:1 carnitine	raw	0.05	5000	0	0	0
C18:1 carnitine	raw	0.1	5000	0	0	0
C18:1 carnitine	raw	0.2	5000	0	0	0
C18:1 carnitine	raw	0.01	10000	0	0	0
C18:1 carnitine	raw	0.05	10000	0	0	0
C18:1 carnitine	raw	0.1	10000	0	0	1
C18:1 carnitine	raw	0.2	10000	0	0	0
C18:1 carnitine	log10	0.01	1000	0	1	0
C18:1 carnitine	log10	0.05	1000	0	0	0
C18:1 carnitine	log10	0.1	1000	0	0	0
C18:1 carnitine	log10	0.2	1000	0	0	0
C18:1 carnitine	log10	0.01	5000	0	0	0
C18:1 carnitine	log10	0.05	5000	0	0	0
C18:1 carnitine	log10	0.1	5000	0	0	1
C18:1 carnitine	log10	0.2	5000	1	0	0
C18:1 carnitine	log10	0.01	10000	0	0	0
C18:1 carnitine	log10	0.05	10000	0	0	0
C18:1 carnitine	log10	0.1	10000	0	0	1
C18:1 carnitine	log10	0.2	10000	0	0	0
C18:1 carnitine	RINT	0.01	1000	0	0	0
C18:1 carnitine	RINT	0.05	1000	0	0	0
C18:1 carnitine	RINT	0.1	1000	0	0	0
C18:1 carnitine	RINT	0.2	1000	0	0	0
C18:1 carnitine	RINT	0.01	5000	0	0	0
C18:1 carnitine	RINT	0.05	5000	0	0	0
C18:1 carnitine	RINT	0.1	5000	0	0	1
C18:1 carnitine	RINT	0.2	5000	1	0	0
C18:1 carnitine	RINT	0.01	10000	0	0	0
C18:1 carnitine	RINT	0.05	10000	0	0	0
C18:1 carnitine	RINT	0.1	10000	0	0	0
C18:1 carnitine	RINT	0.2	10000	0	0	0
PC(36:2)	raw	0.01	1000	0	0	0
PC(36:2)	raw	0.05	1000	0	0	0
PC(36:2)	raw	0.1	1000	0	0	0
PC(36:2)	raw	0.2	1000	0	0	0
PC(36:2)	raw	0.01	5000	0	0	0
PC(36:2)	raw	0.05	5000	0	0	0
PC(36:2)	raw	0.1	5000	0	0	0
PC(36:2)	raw	0.2	5000	1	0	0
PC(36:2)	raw	0.01	10000	0	0	0
PC(36:2)	raw	0.05	10000	0	0	0
PC(36:2)	raw	0.1	10000	0	0	0
PC(36:2)	raw	0.2	10000	0	0	0
PC(36:2)	log10	0.01	1000	0	0	0
PC(36:2)	log10	0.05	1000	0	0	0
PC(36:2)	log10	0.1	1000	0	0	0
PC(36:2)	log10	0.2	1000	0	0	0
PC(36:2)	log10	0.01	5000	0	1	0
PC(36:2)	log10	0.05	5000	0	0	0
PC(36:2)	log10	0.1	5000	0	0	0
PC(36:2)	log10	0.2	5000	1	0	0
PC(36:2)	log10	0.01	10000	0	0	0
PC(36:2)	log10	0.05	10000	0	0	0
PC(36:2)	log10	0.1	10000	0	0	0
PC(36:2)	log10	0.2	10000	0	0	0
PC(36:2)	RINT	0.01	1000	0	0	0
PC(36:2)	RINT	0.05	1000	0	0	0
PC(36:2)	RINT	0.1	1000	0	0	0
PC(36:2)	RINT	0.2	1000	0	0	0
PC(36:2)	RINT	0.01	5000	1	0	0
PC(36:2)	RINT	0.05	5000	0	0	0
PC(36:2)	RINT	0.1	5000	0	0	0
PC(36:2)	RINT	0.2	5000	1	0	0
PC(36:2)	RINT	0.01	10000	0	0	0
PC(36:2)	RINT	0.05	10000	0	0	0
PC(36:2)	RINT	0.1	10000	0	0	0
PC(36:2)	RINT	0.2	10000	0	0	0
C16 carnitine	raw	0.01	1000	4	4	0
C16 carnitine	raw	0.05	1000	0	0	0
C16 carnitine	raw	0.1	1000	1	0	0
C16 carnitine	raw	0.2	1000	0	0	0
C16 carnitine	raw	0.01	5000	1	0	0
C16 carnitine	raw	0.05	5000	0	0	0
C16 carnitine	raw	0.1	5000	0	0	0
C16 carnitine	raw	0.2	5000	0	1	0
C16 carnitine	raw	0.01	10000	0	1	0
C16 carnitine	raw	0.05	10000	0	0	0
C16 carnitine	raw	0.1	10000	0	0	0
C16 carnitine	raw	0.2	10000	0	0	0
C16 carnitine	log10	0.01	1000	0	0	0
C16 carnitine	log10	0.05	1000	0	0	0
C16 carnitine	log10	0.1	1000	0	0	0
C16 carnitine	log10	0.2	1000	0	0	0
C16 carnitine	log10	0.01	5000	0	0	0
C16 carnitine	log10	0.05	5000	0	0	0
C16 carnitine	log10	0.1	5000	0	0	0
C16 carnitine	log10	0.2	5000	1	1	0
C16 carnitine	log10	0.01	10000	0	0	0
C16 carnitine	log10	0.05	10000	0	0	0
C16 carnitine	log10	0.1	10000	0	0	0
C16 carnitine	log10	0.2	10000	0	0	1
C16 carnitine	RINT	0.01	1000	0	0	0
C16 carnitine	RINT	0.05	1000	0	0	1
C16 carnitine	RINT	0.1	1000	0	0	0
C16 carnitine	RINT	0.2	1000	0	0	0
C16 carnitine	RINT	0.01	5000	1	0	0
C16 carnitine	RINT	0.05	5000	0	0	0
C16 carnitine	RINT	0.1	5000	0	0	0
C16 carnitine	RINT	0.2	5000	0	1	0
C16 carnitine	RINT	0.01	10000	0	0	0
C16 carnitine	RINT	0.05	10000	0	0	0
C16 carnitine	RINT	0.1	10000	0	0	0
C16 carnitine	RINT	0.2	10000	0	0	0
PC(30:0)	raw	0.01	1000	0	2	0
PC(30:0)	raw	0.05	1000	0	0	1
PC(30:0)	raw	0.1	1000	0	0	0
PC(30:0)	raw	0.2	1000	0	0	1
PC(30:0)	raw	0.01	5000	1	1	0
PC(30:0)	raw	0.05	5000	0	0	1
PC(30:0)	raw	0.1	5000	0	0	0
PC(30:0)	raw	0.2	5000	0	0	0
PC(30:0)	raw	0.01	10000	0	0	0
PC(30:0)	raw	0.05	10000	0	0	0
PC(30:0)	raw	0.1	10000	0	0	0
PC(30:0)	raw	0.2	10000	0	0	0
PC(30:0)	log10	0.01	1000	0	0	0
PC(30:0)	log10	0.05	1000	0	0	0
PC(30:0)	log10	0.1	1000	0	0	0
PC(30:0)	log10	0.2	1000	0	0	1
PC(30:0)	log10	0.01	5000	1	1	0
PC(30:0)	log10	0.05	5000	0	0	0
PC(30:0)	log10	0.1	5000	0	0	0
PC(30:0)	log10	0.2	5000	0	0	0
PC(30:0)	log10	0.01	10000	0	0	0
PC(30:0)	log10	0.05	10000	0	0	0
PC(30:0)	log10	0.1	10000	0	0	0
PC(30:0)	log10	0.2	10000	0	0	0
PC(30:0)	RINT	0.01	1000	0	0	0
PC(30:0)	RINT	0.05	1000	0	0	0
PC(30:0)	RINT	0.1	1000	0	0	0
PC(30:0)	RINT	0.2	1000	0	0	1
PC(30:0)	RINT	0.01	5000	1	1	0
PC(30:0)	RINT	0.05	5000	0	0	0
PC(30:0)	RINT	0.1	5000	0	0	0
PC(30:0)	RINT	0.2	5000	0	0	0
PC(30:0)	RINT	0.01	10000	0	0	0
PC(30:0)	RINT	0.05	10000	0	0	0
PC(30:0)	RINT	0.1	10000	0	0	0
PC(30:0)	RINT	0.2	10000	0	0	0
C14 carnitine	raw	0.01	1000	7	4	0
C14 carnitine	raw	0.05	1000	0	0	0
C14 carnitine	raw	0.1	1000	0	0	0
C14 carnitine	raw	0.2	1000	0	0	0
C14 carnitine	raw	0.01	5000	2	1	0
C14 carnitine	raw	0.05	5000	0	0	0
C14 carnitine	raw	0.1	5000	0	0	0
C14 carnitine	raw	0.2	5000	0	1	0
C14 carnitine	raw	0.01	10000	1	0	0
C14 carnitine	raw	0.05	10000	0	0	0
C14 carnitine	raw	0.1	10000	0	0	0
C14 carnitine	raw	0.2	10000	0	0	0
C14 carnitine	log10	0.01	1000	0	0	0
C14 carnitine	log10	0.05	1000	0	0	0
C14 carnitine	log10	0.1	1000	0	0	0
C14 carnitine	log10	0.2	1000	0	0	1
C14 carnitine	log10	0.01	5000	0	0	0
C14 carnitine	log10	0.05	5000	0	0	0
C14 carnitine	log10	0.1	5000	0	0	0
C14 carnitine	log10	0.2	5000	1	1	0
C14 carnitine	log10	0.01	10000	0	0	0
C14 carnitine	log10	0.05	10000	0	0	0
C14 carnitine	log10	0.1	10000	0	0	0
C14 carnitine	log10	0.2	10000	0	0	0
C14 carnitine	RINT	0.01	1000	0	0	0
C14 carnitine	RINT	0.05	1000	0	0	0
C14 carnitine	RINT	0.1	1000	0	0	0
C14 carnitine	RINT	0.2	1000	0	0	1
C14 carnitine	RINT	0.01	5000	0	0	0
C14 carnitine	RINT	0.05	5000	0	0	0
C14 carnitine	RINT	0.1	5000	0	0	0
C14 carnitine	RINT	0.2	5000	1	1	0
C14 carnitine	RINT	0.01	10000	0	0	0
C14 carnitine	RINT	0.05	10000	0	0	0
C14 carnitine	RINT	0.1	10000	0	0	0
C14 carnitine	RINT	0.2	10000	0	0	0
methionine	raw	0.01	1000	2	3	0
methionine	raw	0.05	1000	0	0	0
methionine	raw	0.1	1000	0	0	0
methionine	raw	0.2	1000	0	0	0
methionine	raw	0.01	5000	0	0	0
methionine	raw	0.05	5000	0	0	0
methionine	raw	0.1	5000	0	0	0
methionine	raw	0.2	5000	0	0	0
methionine	raw	0.01	10000	0	0	0
methionine	raw	0.05	10000	0	0	0
methionine	raw	0.1	10000	0	0	0
methionine	raw	0.2	10000	0	0	0
methionine	log10	0.01	1000	0	0	0
methionine	log10	0.05	1000	0	0	0
methionine	log10	0.1	1000	0	0	0
methionine	log10	0.2	1000	0	0	0
methionine	log10	0.01	5000	0	0	0
methionine	log10	0.05	5000	0	0	0
methionine	log10	0.1	5000	0	0	0
methionine	log10	0.2	5000	0	0	0
methionine	log10	0.01	10000	0	0	0
methionine	log10	0.05	10000	0	0	0
methionine	log10	0.1	10000	0	0	0
methionine	log10	0.2	10000	0	0	0
methionine	RINT	0.01	1000	0	0	0
methionine	RINT	0.05	1000	0	0	0
methionine	RINT	0.1	1000	0	0	0
methionine	RINT	0.2	1000	0	0	0
methionine	RINT	0.01	5000	0	0	0
methionine	RINT	0.05	5000	0	0	0
methionine	RINT	0.1	5000	0	0	0
methionine	RINT	0.2	5000	0	0	0
methionine	RINT	0.01	10000	0	0	0
methionine	RINT	0.05	10000	0	0	0
methionine	RINT	0.1	10000	0	0	0
methionine	RINT	0.2	10000	0	0	0
C12:1 carnitine	raw	0.01	1000	4	2	0
C12:1 carnitine	raw	0.05	1000	0	0	0
C12:1 carnitine	raw	0.1	1000	0	0	0
C12:1 carnitine	raw	0.2	1000	0	0	0
C12:1 carnitine	raw	0.01	5000	0	0	0
C12:1 carnitine	raw	0.05	5000	1	0	0
C12:1 carnitine	raw	0.1	5000	0	0	0
C12:1 carnitine	raw	0.2	5000	0	0	0
C12:1 carnitine	raw	0.01	10000	2	0	0
C12:1 carnitine	raw	0.05	10000	0	0	0
C12:1 carnitine	raw	0.1	10000	0	0	0
C12:1 carnitine	raw	0.2	10000	0	0	0
C12:1 carnitine	log10	0.01	1000	0	0	0
C12:1 carnitine	log10	0.05	1000	0	0	0
C12:1 carnitine	log10	0.1	1000	0	0	0
C12:1 carnitine	log10	0.2	1000	0	0	0
C12:1 carnitine	log10	0.01	5000	0	0	0
C12:1 carnitine	log10	0.05	5000	0	0	0
C12:1 carnitine	log10	0.1	5000	0	0	0
C12:1 carnitine	log10	0.2	5000	0	0	0
C12:1 carnitine	log10	0.01	10000	0	0	0
C12:1 carnitine	log10	0.05	10000	0	0	0
C12:1 carnitine	log10	0.1	10000	0	0	0
C12:1 carnitine	log10	0.2	10000	0	0	0
C12:1 carnitine	RINT	0.01	1000	0	0	0
C12:1 carnitine	RINT	0.05	1000	0	0	0
C12:1 carnitine	RINT	0.1	1000	0	0	0
C12:1 carnitine	RINT	0.2	1000	0	0	0
C12:1 carnitine	RINT	0.01	5000	0	0	0
C12:1 carnitine	RINT	0.05	5000	0	0	0
C12:1 carnitine	RINT	0.1	5000	0	0	0
C12:1 carnitine	RINT	0.2	5000	0	0	0
C12:1 carnitine	RINT	0.01	10000	0	0	0
C12:1 carnitine	RINT	0.05	10000	0	0	0
C12:1 carnitine	RINT	0.1	10000	0	0	0
C12:1 carnitine	RINT	0.2	10000	0	0	0
SM(d18:1/18:0)	raw	0.01	1000	0	0	0
SM(d18:1/18:0)	raw	0.05	1000	0	0	0
SM(d18:1/18:0)	raw	0.1	1000	0	0	0
SM(d18:1/18:0)	raw	0.2	1000	0	0	0
SM(d18:1/18:0)	raw	0.01	5000	0	0	0
SM(d18:1/18:0)	raw	0.05	5000	0	0	0
SM(d18:1/18:0)	raw	0.1	5000	0	0	0
SM(d18:1/18:0)	raw	0.2	5000	0	0	0
SM(d18:1/18:0)	raw	0.01	10000	0	0	0
SM(d18:1/18:0)	raw	0.05	10000	0	0	0
SM(d18:1/18:0)	raw	0.1	10000	0	0	0
SM(d18:1/18:0)	raw	0.2	10000	0	0	0
SM(d18:1/18:0)	log10	0.01	1000	0	0	0
SM(d18:1/18:0)	log10	0.05	1000	0	0	0
SM(d18:1/18:0)	log10	0.1	1000	0	0	1
SM(d18:1/18:0)	log10	0.2	1000	0	0	0
SM(d18:1/18:0)	log10	0.01	5000	0	0	0
SM(d18:1/18:0)	log10	0.05	5000	0	0	0
SM(d18:1/18:0)	log10	0.1	5000	0	0	0
SM(d18:1/18:0)	log10	0.2	5000	0	0	0
SM(d18:1/18:0)	log10	0.01	10000	0	0	0
SM(d18:1/18:0)	log10	0.05	10000	0	0	0
SM(d18:1/18:0)	log10	0.1	10000	0	0	0
SM(d18:1/18:0)	log10	0.2	10000	1	0	0
SM(d18:1/18:0)	RINT	0.01	1000	0	0	0
SM(d18:1/18:0)	RINT	0.05	1000	0	0	0
SM(d18:1/18:0)	RINT	0.1	1000	0	0	0
SM(d18:1/18:0)	RINT	0.2	1000	0	0	0
SM(d18:1/18:0)	RINT	0.01	5000	0	0	0
SM(d18:1/18:0)	RINT	0.05	5000	0	0	0
SM(d18:1/18:0)	RINT	0.1	5000	0	0	0
SM(d18:1/18:0)	RINT	0.2	5000	0	0	0
SM(d18:1/18:0)	RINT	0.01	10000	0	0	0
SM(d18:1/18:0)	RINT	0.05	10000	0	0	0
SM(d18:1/18:0)	RINT	0.1	10000	0	0	0
SM(d18:1/18:0)	RINT	0.2	10000	0	0	0
C8 carnitine	raw	0.01	1000	1	3	0
C8 carnitine	raw	0.05	1000	0	0	0
C8 carnitine	raw	0.1	1000	0	1	0
C8 carnitine	raw	0.2	1000	0	0	0
C8 carnitine	raw	0.01	5000	0	0	0
C8 carnitine	raw	0.05	5000	0	0	0
C8 carnitine	raw	0.1	5000	0	0	0
C8 carnitine	raw	0.2	5000	0	0	0
C8 carnitine	raw	0.01	10000	0	0	0
C8 carnitine	raw	0.05	10000	0	0	0
C8 carnitine	raw	0.1	10000	0	0	0
C8 carnitine	raw	0.2	10000	0	0	0
C8 carnitine	log10	0.01	1000	0	0	0
C8 carnitine	log10	0.05	1000	0	0	0
C8 carnitine	log10	0.1	1000	0	0	0
C8 carnitine	log10	0.2	1000	0	0	0
C8 carnitine	log10	0.01	5000	0	0	0
C8 carnitine	log10	0.05	5000	0	0	0
C8 carnitine	log10	0.1	5000	0	0	0
C8 carnitine	log10	0.2	5000	0	0	0
C8 carnitine	log10	0.01	10000	0	0	0
C8 carnitine	log10	0.05	10000	0	0	0
C8 carnitine	log10	0.1	10000	0	0	0
C8 carnitine	log10	0.2	10000	0	0	0
C8 carnitine	RINT	0.01	1000	0	0	0
C8 carnitine	RINT	0.05	1000	0	0	0
C8 carnitine	RINT	0.1	1000	0	0	0
C8 carnitine	RINT	0.2	1000	0	0	0
C8 carnitine	RINT	0.01	5000	0	0	0
C8 carnitine	RINT	0.05	5000	0	0	0
C8 carnitine	RINT	0.1	5000	0	0	0
C8 carnitine	RINT	0.2	5000	0	0	0
C8 carnitine	RINT	0.01	10000	0	0	0
C8 carnitine	RINT	0.05	10000	0	0	0
C8 carnitine	RINT	0.1	10000	0	0	0
C8 carnitine	RINT	0.2	10000	0	0	0
SM(d18:1/14:0)	raw	0.01	1000	2	2	0
SM(d18:1/14:0)	raw	0.05	1000	0	0	0
SM(d18:1/14:0)	raw	0.1	1000	0	0	0
SM(d18:1/14:0)	raw	0.2	1000	0	0	0
SM(d18:1/14:0)	raw	0.01	5000	1	2	1
SM(d18:1/14:0)	raw	0.05	5000	0	0	0
SM(d18:1/14:0)	raw	0.1	5000	0	0	0
SM(d18:1/14:0)	raw	0.2	5000	0	0	0
SM(d18:1/14:0)	raw	0.01	10000	0	0	0
SM(d18:1/14:0)	raw	0.05	10000	0	0	0
SM(d18:1/14:0)	raw	0.1	10000	0	0	0
SM(d18:1/14:0)	raw	0.2	10000	0	0	0
SM(d18:1/14:0)	log10	0.01	1000	0	0	0
SM(d18:1/14:0)	log10	0.05	1000	0	0	0
SM(d18:1/14:0)	log10	0.1	1000	1	1	0
SM(d18:1/14:0)	log10	0.2	1000	0	0	0
SM(d18:1/14:0)	log10	0.01	5000	1	1	1
SM(d18:1/14:0)	log10	0.05	5000	0	0	0
SM(d18:1/14:0)	log10	0.1	5000	0	0	0
SM(d18:1/14:0)	log10	0.2	5000	0	0	0
SM(d18:1/14:0)	log10	0.01	10000	0	0	0
SM(d18:1/14:0)	log10	0.05	10000	0	0	0
SM(d18:1/14:0)	log10	0.1	10000	0	0	0
SM(d18:1/14:0)	log10	0.2	10000	0	1	0
SM(d18:1/14:0)	RINT	0.01	1000	0	0	0
SM(d18:1/14:0)	RINT	0.05	1000	0	0	0
SM(d18:1/14:0)	RINT	0.1	1000	0	1	0
SM(d18:1/14:0)	RINT	0.2	1000	0	0	0
SM(d18:1/14:0)	RINT	0.01	5000	1	1	1
SM(d18:1/14:0)	RINT	0.05	5000	0	0	0
SM(d18:1/14:0)	RINT	0.1	5000	0	0	0
SM(d18:1/14:0)	RINT	0.2	5000	0	0	0
SM(d18:1/14:0)	RINT	0.01	10000	0	0	0
SM(d18:1/14:0)	RINT	0.05	10000	0	0	0
SM(d18:1/14:0)	RINT	0.1	10000	0	0	0
SM(d18:1/14:0)	RINT	0.2	10000	0	0	0
LPC(24:0)	raw	0.01	1000	0	0	0
LPC(24:0)	raw	0.05	1000	0	0	0
LPC(24:0)	raw	0.1	1000	1	0	0
LPC(24:0)	raw	0.2	1000	0	0	0
LPC(24:0)	raw	0.01	5000	0	0	0
LPC(24:0)	raw	0.05	5000	0	0	0
LPC(24:0)	raw	0.1	5000	1	0	0
LPC(24:0)	raw	0.2	5000	0	0	0
LPC(24:0)	raw	0.01	10000	0	0	0
LPC(24:0)	raw	0.05	10000	0	0	0
LPC(24:0)	raw	0.1	10000	0	0	0
LPC(24:0)	raw	0.2	10000	0	0	0
LPC(24:0)	log10	0.01	1000	0	0	0
LPC(24:0)	log10	0.05	1000	0	0	0
LPC(24:0)	log10	0.1	1000	0	0	0
LPC(24:0)	log10	0.2	1000	0	0	0
LPC(24:0)	log10	0.01	5000	1	0	0
LPC(24:0)	log10	0.05	5000	0	0	0
LPC(24:0)	log10	0.1	5000	0	0	0
LPC(24:0)	log10	0.2	5000	0	0	0
LPC(24:0)	log10	0.01	10000	0	0	0
LPC(24:0)	log10	0.05	10000	0	0	0
LPC(24:0)	log10	0.1	10000	0	0	0
LPC(24:0)	log10	0.2	10000	0	0	0
LPC(24:0)	RINT	0.01	1000	0	0	0
LPC(24:0)	RINT	0.05	1000	0	0	0
LPC(24:0)	RINT	0.1	1000	0	0	0
LPC(24:0)	RINT	0.2	1000	0	0	0
LPC(24:0)	RINT	0.01	5000	0	0	0
LPC(24:0)	RINT	0.05	5000	0	0	0
LPC(24:0)	RINT	0.1	5000	0	0	0
LPC(24:0)	RINT	0.2	5000	0	0	0
LPC(24:0)	RINT	0.01	10000	0	0	0
LPC(24:0)	RINT	0.05	10000	0	0	0
LPC(24:0)	RINT	0.1	10000	0	0	0
LPC(24:0)	RINT	0.2	10000	0	0	0
glutamate	raw	0.01	1000	1	3	0
glutamate	raw	0.05	1000	1	0	0
glutamate	raw	0.1	1000	0	1	0
glutamate	raw	0.2	1000	0	0	0
glutamate	raw	0.01	5000	0	0	0
glutamate	raw	0.05	5000	0	0	0
glutamate	raw	0.1	5000	0	0	0
glutamate	raw	0.2	5000	0	0	0
glutamate	raw	0.01	10000	0	0	0
glutamate	raw	0.05	10000	0	1	0
glutamate	raw	0.1	10000	0	0	0
glutamate	raw	0.2	10000	0	0	0
glutamate	log10	0.01	1000	0	1	0
glutamate	log10	0.05	1000	1	0	0
glutamate	log10	0.1	1000	0	0	0
glutamate	log10	0.2	1000	0	0	0
glutamate	log10	0.01	5000	0	0	0
glutamate	log10	0.05	5000	0	0	0
glutamate	log10	0.1	5000	0	0	0
glutamate	log10	0.2	5000	0	0	0
glutamate	log10	0.01	10000	0	0	0
glutamate	log10	0.05	10000	1	1	0
glutamate	log10	0.1	10000	0	0	0
glutamate	log10	0.2	10000	0	0	0
glutamate	RINT	0.01	1000	0	0	0
glutamate	RINT	0.05	1000	0	0	0
glutamate	RINT	0.1	1000	0	0	0
glutamate	RINT	0.2	1000	0	0	0
glutamate	RINT	0.01	5000	0	0	0
glutamate	RINT	0.05	5000	0	0	0
glutamate	RINT	0.1	5000	0	0	0
glutamate	RINT	0.2	5000	0	0	0
glutamate	RINT	0.01	10000	0	0	0
glutamate	RINT	0.05	10000	1	0	0
glutamate	RINT	0.1	10000	0	0	0
glutamate	RINT	0.2	10000	0	0	0
LPC(20:1)	raw	0.01	1000	0	2	0
LPC(20:1)	raw	0.05	1000	0	0	0
LPC(20:1)	raw	0.1	1000	0	0	0
LPC(20:1)	raw	0.2	1000	0	0	0
LPC(20:1)	raw	0.01	5000	0	0	0
LPC(20:1)	raw	0.05	5000	0	0	0
LPC(20:1)	raw	0.1	5000	0	0	0
LPC(20:1)	raw	0.2	5000	0	0	0
LPC(20:1)	raw	0.01	10000	0	0	0
LPC(20:1)	raw	0.05	10000	0	0	0
LPC(20:1)	raw	0.1	10000	0	0	0
LPC(20:1)	raw	0.2	10000	0	0	0
LPC(20:1)	log10	0.01	1000	0	0	0
LPC(20:1)	log10	0.05	1000	0	0	0
LPC(20:1)	log10	0.1	1000	0	0	0
LPC(20:1)	log10	0.2	1000	0	0	0
LPC(20:1)	log10	0.01	5000	0	0	0
LPC(20:1)	log10	0.05	5000	0	0	0
LPC(20:1)	log10	0.1	5000	0	0	0
LPC(20:1)	log10	0.2	5000	0	0	0
LPC(20:1)	log10	0.01	10000	0	0	0
LPC(20:1)	log10	0.05	10000	0	0	0
LPC(20:1)	log10	0.1	10000	0	0	0
LPC(20:1)	log10	0.2	10000	0	0	0
LPC(20:1)	RINT	0.01	1000	0	0	0
LPC(20:1)	RINT	0.05	1000	0	0	0
LPC(20:1)	RINT	0.1	1000	0	0	0
LPC(20:1)	RINT	0.2	1000	0	0	0
LPC(20:1)	RINT	0.01	5000	0	0	0
LPC(20:1)	RINT	0.05	5000	0	0	0
LPC(20:1)	RINT	0.1	5000	0	0	0
LPC(20:1)	RINT	0.2	5000	0	0	0
LPC(20:1)	RINT	0.01	10000	0	0	0
LPC(20:1)	RINT	0.05	10000	0	0	0
LPC(20:1)	RINT	0.1	10000	0	0	0
LPC(20:1)	RINT	0.2	10000	0	0	0
LPC(P-16:0)/LPC(O-16:1)	raw	0.01	1000	3	1	0
LPC(P-16:0)/LPC(O-16:1)	raw	0.05	1000	0	0	0
LPC(P-16:0)/LPC(O-16:1)	raw	0.1	1000	0	0	0
LPC(P-16:0)/LPC(O-16:1)	raw	0.2	1000	0	0	0
LPC(P-16:0)/LPC(O-16:1)	raw	0.01	5000	0	0	0
LPC(P-16:0)/LPC(O-16:1)	raw	0.05	5000	0	0	0
LPC(P-16:0)/LPC(O-16:1)	raw	0.1	5000	0	0	0
LPC(P-16:0)/LPC(O-16:1)	raw	0.2	5000	0	0	0
LPC(P-16:0)/LPC(O-16:1)	raw	0.01	10000	0	0	0
LPC(P-16:0)/LPC(O-16:1)	raw	0.05	10000	0	0	0
LPC(P-16:0)/LPC(O-16:1)	raw	0.1	10000	0	0	0
LPC(P-16:0)/LPC(O-16:1)	raw	0.2	10000	0	0	0
LPC(P-16:0)/LPC(O-16:1)	log10	0.01	1000	0	0	0
LPC(P-16:0)/LPC(O-16:1)	log10	0.05	1000	0	0	0
LPC(P-16:0)/LPC(O-16:1)	log10	0.1	1000	0	0	0
LPC(P-16:0)/LPC(O-16:1)	log10	0.2	1000	0	0	0
LPC(P-16:0)/LPC(O-16:1)	log10	0.01	5000	0	0	0
LPC(P-16:0)/LPC(O-16:1)	log10	0.05	5000	0	0	0
[truncated: 5,022 more rows]
[truncated: 2 more columns]
